# Supplementary material for: The spatially heterogeneous and double-edged effect of the built environment on commuting distance: Home-based and work-based perspectives
Source: PLoS One. 2022 Mar 23;17(3):e0262727. doi: 10.1371/journal.pone.0262727 (PMC8942273; doi:10.1371/journal.pone.0262727)
Supplement: S1 Data — (XLSX) [file pone.0262727.s001.xlsx]

## Sheet: Sheet1
OBJECTID	ROW_ID	COL_ID	Departure_exp	Arrival_exp	Home_pop	Work_pop	Recreation	Transport	Closeness	POI_mixture	Distance	Bus_stop	Intersect_2d
1	8	30	4646.87	3356.14	891	278	14	1	0.00084	0.5379	26172.5	2	2
2	8	33	2350.47	2953.82	72	100	0	0	0.000864	0	26043.2	1	12
3	8	80	9072.55	5142.36	276	56	0	1	0	0	34058.8	0	12
4	9	30	2424.23	1455.64	365	149	16	0	0.000853	0.6141	25675.9	2	3
5	10	30	4444.39	3907.05	427	314	3	1	0.000836	0.4515	25179.4	1	1
6	10	39	3645.23	3466.21	1375	786	75	6	0.000801	0.6881	25045	1	1
7	10	42	5439.67	3129.85	1095	333	8	0	0.000805	0.5157	25179.4	0	1
8	11	33	1941.74	1734.86	189	463	5	1	0.000698	0.5025	24545.9	3	6
9	11	41	4254.75	1982.28	773	231	29	11	0.000822	0.7831	24627.2	1	21
10	11	44	6989.28	2553.02	267	87	1	2	0.000721	0.4269	24824.4	1	14
11	11	72	7531.59	6484.6	272	39	0	0	0.000682	0	30401.5	1	6
12	12	33	574.9	1773.32	350	28	0	0	0	0	24046.8	0	0
13	12	35	3124.36	4465.53	233	424	0	0	0.000646	0	24005.2	2	0
14	12	38	3569.95	2429.31	804	295	2	0	0.000776	0.301	24020.8	0	1
15	12	41	4460.06	2600.33	2980	1302	186	28	0.000821	0.735	24129.9	0	1
16	12	42	4833.81	1412.35	83	14	38	8	0.000802	0.7653	24186.8	1	1
17	12	43	5327.6	2591.06	328	231	4	3	0.000786	0.7534	24253.9	2	2
18	12	45	5962.49	3927.55	1869	895	20	3	0.000757	0.6402	24418.2	0	0
19	12	47	6391.88	2775.8	146	299	3	1	0	0.5546	24622.1	1	1
20	12	51	5502.3	4473.13	925	474	0	0	0.000789	0	25144.6	0	2
21	12	82	7922.08	7496.26	556	172	0	0	0.000568	0	33241.5	0	2
22	13	37	2212.61	2180.15	150	88	4	0	0.000784	0.4933	23505.3	4	3
23	13	40	3539.52	1951.16	402	334	21	14	0.000809	0.7065	23585	7	17
24	13	41	3921.62	1690.78	1113	400	52	18	0.000769	0.7281	23632.6	0	4
25	13	42	2919.9	644.46	45	5	104	9	0.000872	0.7052	23690.7	1	1
26	13	43	4925.68	2200.35	75	18	20	3	0.00075	0.5645	23759.2	1	4
27	13	44	5508.01	3715.19	88	14	40	5	0.000687	0.6461	23838	2	1
28	13	45	5168.85	2291.95	145	26	4	3	0.000764	0.5281	23927	1	4
29	13	47	7279.95	3135.11	61	102	27	6	0.000796	0.687	24135	0	3
30	14	30	3469.91	4613.65	765	270	7	0	0.00072	0.5945	23194.8	2	13
31	14	37	2194.04	3618.09	221	490	9	1	0.000709	0.6439	23005.4	1	2
32	14	39	1141.6	1831.99	14	63	36	0	0.000757	0.5828	23048.9	0	0
33	14	41	3854.55	2431.25	1949	441	17	14	0.000812	0.6735	23135.5	2	6
34	14	42	7480.06	872.5	54	7	24	5	0.000858	0.7812	23194.8	2	2
35	14	46	4462.89	2315.65	1317	450	86	11	0.000745	0.7367	23537.2	3	1
36	14	50	3271.71	3548.44	584	286	4	6	0.000841	0.5029	24041.6	3	17
37	14	76	7988.62	4823.82	485	131	2	0	0.000639	0	30479.5	6	6
38	15	29	6848.04	502.6	16	6	3	0	0.000744	0.5301	22770.6	5	9
39	15	40	2941.72	2681.08	1313	942	18	8	0.000787	0.675	22588.7	4	10
40	15	42	14721.7	810.4	12	5	51	11	0.000844	0.7615	22699.1	11	18
41	15	43	4730.99	2408.76	2994	1033	10	10	0.000721	0.6874	22770.6	7	7
42	15	44	3952.94	1805.28	1011	514	14	5	0.000773	0.6962	22852.8	12	7
43	15	45	4043.92	2067.62	1226	399	89	9	0.000764	0.7025	22945.6	7	6
44	15	47	4087.95	3650.83	1158	462	79	17	0.000722	0.6725	23162.5	0	2
45	15	49	5203.67	3667.39	1402	619	0	1	0.000801	0.301	23420.1	0	0
46	15	56	5793.23	5600.04	709	285	0	1	0.000934	0.301	24622.1	4	9
47	15	67	5269.95	3099.1	459	133	0	0	0.000936	0	27322.2	0	3
48	16	29	7389.34	2898.25	1685	474	0	0	0.000696	0	22276.7	0	11
49	16	38	2189.89	2682.12	579	429	5	0	0.000721	0.3591	22022.7	3	1
50	16	41	3118.67	2541.52	1222	591	10	1	0.000808	0.622	22141.6	0	0
51	16	42	3940.05	1535.72	32	4	40	4	0.000806	0.7324	22203.6	3	6
52	16	43	4940.77	2400.08	72	162	159	11	0.000755	0.6827	22276.7	3	5
53	16	44	3629.87	2691.69	1665	564	117	11	0.000772	0.7415	22360.7	1	1
54	16	45	3592.18	2470.68	2063	820	198	16	0.000776	0.6901	22455.5	2	4
55	16	46	4072.17	997.89	71	23	48	10	0.000816	0.6834	22561	4	5
56	16	48	4975.89	3755.21	465	244	1	4	0.000724	0.5195	22803.5	0	8
57	16	50	1854.94	1367.23	25	60	14	11	0.000819	0.6893	23086.8	3	1
58	16	51	3940.3	3808.36	444	290	1	1	0.000799	0.4736	23243.3	8	5
59	16	56	8373.36	2599.19	69	17	21	3	0.00095	0.6933	24166.1	5	4
60	16	62	5554.19	4729.18	914	346	11	0	0.000755	0.5632	25553.9	6	14
61	17	39	1507.8	4226.56	131	466	5	1	0.000804	0.6887	21552.3	7	7
62	17	43	3840.62	1955.45	2040	552	141	11	0.000788	0.6959	21783	4	5
63	17	45	3101.27	1623.19	781	448	103	18	0.000841	0.7486	21965.9	3	6
64	17	50	7684.57	3747.02	1035	479	96	19	0.000826	0.7181	22610.8	0	0
65	17	51	5948.54	2728.85	989	478	3	2	0.000829	0.4848	22770.6	2	3
66	17	52	5598.26	2617.02	1290	464	16	5	0.000816	0.4167	22940.1	1	3
67	17	53	7348.28	2968.94	99	29	49	8	0.000821	0.6803	23119.3	1	1
68	17	65	4023.32	3532.27	636	180	7	0	0.000912	0.6583	25932.6	3	6
69	17	75	4906.72	3391.73	79	12	0	0	0.000633	0	29025.9	1	1
70	18	32	4823.86	4670.93	446	172	7	1	0.000856	0.5498	21095	8	8
71	18	36	3033.27	3229.4	1318	521	18	1	0.000928	0.6196	21000	5	2
72	18	38	2230.99	2671.31	690	953	26	8	0.000902	0.6188	21023.8	1	0
73	18	40	2846.47	2881.56	533	485	16	1	0.000873	0.6521	21095	8	5
74	18	42	4936.21	1889.44	1113	376	193	21	0.00085	0.7352	21213.2	2	6
75	18	43	3801.37	1803.86	1580	607	126	4	0.000914	0.6539	21289.7	3	4
76	18	44	3327.81	1908.09	871	654	261	10	0.000927	0.673	21377.6	5	0
77	18	45	4483.62	2495.52	1563	867	430	14	0.000876	0.5776	21476.7	1	7
78	18	46	4062.66	2243.94	1804	1031	319	16	0.000846	0.6285	21587	6	6
79	18	47	5592.77	3428.72	1518	1376	223	7	0.000849	0.5782	21708.3	1	4
80	18	48	5395.06	3573.42	754	906	53	13	0.000899	0.7877	21840.3	2	0
81	18	50	7215.36	1082.05	64	36	169	20	0.00087	0.7087	22135.9	0	0
82	18	51	5077.89	2569.75	1893	925	116	7	0.000807	0.623	22299.1	1	2
83	18	53	6964.26	2239.92	692	226	46	3	0.0009	0.7729	22655	0	1
84	18	55	4899.62	3736.1	99	111	19	7	0.000995	0.5669	23048.9	2	3
85	18	59	3742.44	5447.63	156	195	0	1	0	0.2442	23942.6	0	1
86	18	69	5930.9	2841.96	225	62	0	0	0.000781	0	26706.7	2	6
87	18	71	4688.88	3380.21	407	103	15	1	0	0.6655	27335.9	6	4
88	19	37	2688.51	2393.21	1217	492	4	0	0.000828	0.1703	20506.1	2	7
89	19	41	3087.29	2422.63	1162	521	24	9	0.000915	0.7179	20651.9	0	1
90	19	42	4138.91	1963.72	399	98	180	16	0.000892	0.7138	20718.3	1	2
91	19	43	4007.62	3115	1048	455	162	13	0.000954	0.6854	20796.6	0	1
92	19	44	5048.58	2868.23	1985	1093	351	20	0.000971	0.6741	20886.6	1	6
93	19	45	3240.87	2713.75	1037	657	283	12	0.000845	0.6512	20988.1	2	6
94	19	46	3926.94	2732.07	989	849	172	16	0.000852	0.7034	21100.9	0	0
95	19	47	5622.59	2320.77	826	286	283	10	0.000828	0.6335	21225	2	1
96	19	48	4489.8	2424.88	2022	522	115	21	0.00083	0.7823	21360	3	3
97	19	49	5882.24	3155.71	1049	665	68	8	0.000806	0.6997	21505.8	0	0
98	19	51	4892.31	2800.94	2002	571	211	9	0.000814	0.6152	21828.9	8	3
99	19	52	3922.81	1598.08	1775	420	198	8	0.000842	0.6336	22005.7	1	1
100	19	53	6179.77	2676.79	549	314	87	14	0.00085	0.7966	22192.3	0	0
101	19	57	3749.52	2861.48	332	422	7	1	0.000908	0.4806	23032.6	1	5
102	19	67	9768.84	3493.46	317	292	36	4	0.000894	0.5684	25700.2	0	0
103	19	68	15956.6	2982.62	11	11	2	1	0.000834	0.4771	26004.8	0	1
104	19	72	5651.2	3463.14	498	115	0	0	0	0	27280.9	0	0
105	20	34	3789.22	3610.42	116	66	0	0	0.000339	0	20025	0	0
106	20	39	1826.64	2439.75	1021	542	24	1	0.000787	0.6669	20056.2	1	0
107	20	42	4322.86	1787.56	2172	622	166	39	0.000898	0.7839	20223.7	7	4
108	20	45	5913.17	2094.08	1910	740	210	9	0.00083	0.7162	20500	0	2
109	20	48	4161.18	2454.87	1292	532	99	24	0.000889	0.7749	20880.6	2	1
110	20	52	3220.45	2021.53	948	385	67	20	0.000876	0.7184	21540.7	0	5
111	20	57	3376.1	2798.54	508	776	1	1	0.0009	0.4084	22588.7	0	2
112	20	61	3448.75	2668.93	696	261	3	0	0.000827	0.47	23585	0	0
113	20	62	3445.22	3717.66	863	867	2	1	0.000881	0.437	23853.7	0	3
114	20	63	3301.39	3854.37	213	143	8	2	0.000956	0.4613	24129.9	1	1
115	20	67	13813.2	2949.61	525	276	1	2	0.000881	0.5388	25303.2	0	5
116	20	68	9512.31	3093.4	648	135	3	2	0.000822	0.5737	25612.5	0	15
117	20	69	11194.1	2961.71	642	130	15	1	0.000863	0.7854	25927.8	5	3
118	20	70	4111.24	3852.06	303	221	8	4	0.000787	0.3855	26248.8	3	3
119	20	72	6252.08	3670.15	694	288	0	0	0	0	26907.2	5	6
120	21	31	1542.16	4219.21	76	88	1	0	0.000586	0	19659.6	0	23
121	21	39	2586.13	2333.28	1220	1074	81	3	0.000824	0.6405	19557.6	2	2
122	21	41	2445.61	1980.42	797	298	17	1	0.000865	0.6556	19659.6	2	1
123	21	43	5174.27	3039.48	2831	1528	85	14	0.000952	0.6821	19811.6	1	0
124	21	44	6228.44	3248.68	2484	1563	218	16	0.000949	0.6833	19906	2	8
125	21	45	6335.72	2829.82	1330	650	248	29	0.000907	0.7641	20012.5	2	5
126	21	46	3701.49	2937.49	906	515	128	27	0.000869	0.7453	20130.8	1	1
127	21	49	5236.43	3229.14	1396	454	51	18	0.000791	0.6338	20554.8	2	14
128	21	50	5108.67	1864.43	585	173	60	26	0.000778	0.7723	20718.3	1	1
129	21	54	3033.13	3307.23	2322	918	74	8	0.000905	0.676	21476.7	0	1
130	21	56	2216.72	2353.72	783	435	44	5	0.000849	0.6733	21914.6	0	4
131	21	65	4352.68	3200.89	414	543	0	2	0.001025	0	24300.2	2	6
132	21	67	10565.4	1352.75	24	5	0	1	0.000925	0	24909.8	4	4
133	21	68	5880.49	2968.16	687	486	3	2	0.000882	0.5945	25224	3	3
134	21	69	9961.53	2693.71	641	127	1	1	0.000849	0.3768	25544.1	4	38
135	21	70	11147.3	2533.71	203	63	1	1	0.000748	0.4515	25869.9	5	6
136	21	71	7450.49	2831.51	14	4	0	0	0.000758	0	26201.1	7	8
153	22	29	7191.13	3614.87	2418	607	14	0	0.00093	0.1064	19312.1	0	3
137	22	33	2593.59	3237.75	166	91	0	0	0.000341	0	19059.1	0	0
138	22	35	6932.21	1902.49	626	120	0	0	0.000846	0	19006.6	0	1
139	22	37	7786.04	2268.47	2523	591	0	1	0.000772	0	19006.6	0	11
140	22	38	6981.25	3610.34	36	8	14	0	0.000741	0.499	19026.3	0	1
141	22	42	2880.79	2480.31	1213	503	57	21	0.000902	0.7791	19235.4	3	9
142	22	44	11924	773.79	25	9	135	18	0.000922	0.7707	19416.5	0	1
143	22	46	3390.06	2632.44	1874	718	69	24	0.000969	0.7746	19646.9	2	4
144	22	50	3114.09	2282.15	1333	835	12	1	0.000811	0.6126	20248.5	4	13
145	22	53	2500.93	2335.7	2268	1995	10	4	0.000922	0.5779	20814.7	5	10
146	22	56	2415.28	2446.9	881	541	48	6	0.000855	0.5398	21470.9	1	3
147	22	58	2983.41	3092.48	1660	1273	99	8	0.000815	0.6754	21954.5	1	3
148	22	60	3363.62	3071.72	1327	957	172	12	0.000784	0.673	22472.2	2	4
149	22	61	2955.85	2288.25	944	371	53	3	0.000828	0.6779	22743.1	0	1
150	22	67	2424.91	12874.2	9	246	0	0	0.000885	0	24520.4	1	0
151	22	70	9281.87	2817.88	533	287	5	1	0.000813	0.7592	25495.1	1	8
152	22	71	5656.28	2679.25	660	293	1	0	0.000771	0.301	25831.2	0	3
154	23	32	2976.73	3127.69	183	311	0	0	0.000541	0	18607.8	9	3
155	23	33	5914.66	1977.8	545	171	0	0	0.000921	0	18560.7	8	17
156	23	39	6432.1	2295.53	646	275	0	0	0.000742	0	18560.7	1	7
157	23	41	2027.46	2503.12	1061	1701	43	9	0.000831	0.6622	18668.2	0	1
158	23	43	5199.81	2582.03	853	848	23	10	0.000949	0.6975	18828.2	0	4
159	23	45	4910.94	3698.72	907	737	12	5	0.000955	0.6638	19039.4	0	2
160	23	46	2880.65	2901.94	1377	640	51	13	0.000885	0.6694	19163.8	1	0
161	23	47	3037.08	2743.82	958	807	32	7	0.00094	0.6911	19300.3	0	0
162	23	48	2275.17	2321.07	553	284	4	4	0.000938	0.4074	19448.7	0	1
163	23	59	2895.06	1596.61	1911	412	278	19	0.000788	0.6623	21783	2	6
164	23	61	2900.71	2602.1	1158	522	26	3	0.000845	0.6893	22327.1	1	1
165	23	64	3049.42	3159.44	487	222	47	0	0.000897	0.653	23200.2	0	3
166	23	65	3864.11	4070.96	908	569	16	8	0.000771	0.681	23505.3	4	10
167	23	66	2287.37	4963.72	355	242	43	1	0.000856	0.6194	23817	6	24
168	23	68	1601.97	4118.42	72	177	0	1	0.000852	0.1015	24459.1	5	18
169	23	70	5264.04	3492.59	1868	937	25	4	0.000886	0.7596	25124.7	10	22
170	23	76	4577.75	4507.39	130	26	2	0	0.000613	0.301	27244.3	11	16
171	24	26	4818.59	3436.46	549	151	0	0	0	0	18681.5	5	4
172	24	38	7933.33	1997.47	3740	718	3	0	0.000837	0.4515	18027.8	5	3
173	24	41	2610.63	2267.99	1911	682	29	3	0.000914	0.6409	18172.8	2	7
174	24	43	2729.58	1588.63	675	148	36	5	0.000945	0.7288	18337.1	2	3
175	24	44	4352.72	3910.06	1348	479	34	7	0.000941	0.7055	18439.1	5	2
176	24	52	2187.71	1987.86	1263	391	100	2	0.000917	0.5997	19697.7	1	0
177	24	54	1952.21	2159.34	1077	462	44	2	0.000773	0.6856	20124.6	1	1
178	24	55	2560.11	2855.1	817	745	2	0	0.000709	0.1889	20353.1	0	0
179	24	58	2687.17	2316.9	1747	542	43	3	0.000772	0.6851	21095	1	5
180	24	67	3142.49	3332.32	832	486	15	1	0.000847	0.5557	23753.9	1	1
181	24	70	7067.42	1297.41	75	14	81	14	0.000855	0.7072	24758.8	1	9
182	25	28	1988.72	1772.65	200	110	0	0	0.00091	0	17951.3	2	7
183	25	29	2586.37	1823.39	1305	210	5	0	0.001005	0.5268	17846.6	2	9
184	25	32	4817.47	4289.68	729	602	160	14	0.000918	0.4353	17613.9	12	17
185	25	33	6083.65	842.37	154	50	74	4	0.000931	0.7379	17564.2	4	6
186	25	34	4659.61	2513.35	1079	633	30	5	0.001002	0.6878	17528.5	4	9
187	25	35	5901.72	2674.37	1161	823	22	6	0.000925	0.7575	17507.1	4	14
188	25	39	5992.99	2685.26	2494	949	39	1	0.000875	0.3954	17564.2	5	14
189	25	40	5552.27	3447.4	67	75	11	2	0.000901	0.7178	17613.9	5	8
190	25	42	4001.23	2409.56	819	421	9	0	0.001009	0.6652	17755.3	3	11
191	25	48	2627.23	3021.26	1617	889	34	4	0.000928	0.6435	18500	3	13
192	25	52	2763.06	2314.56	1627	459	0	0	0.000835	0	19241.9	2	1
193	25	65	2601.71	3386.27	219	162	0	1	0.000826	0.1957	22726.6	0	1
194	25	69	3639.19	2574.29	1821	688	118	7	0.000799	0.6029	24052	1	0
195	25	71	6472.49	2451.63	570	94	4	8	0.000744	0.5796	24748.7	0	2
196	25	74	4377.2	5713.23	1193	695	0	5	0.000679	0.346	25831.2	0	0
197	26	26	1831.51	2464.57	130	68	0	0	0.000949	0	17720	0	0
198	26	33	4523.35	2402.9	996	256	227	16	0.000876	0.7251	17066	1	5
199	26	34	2345.04	1742.61	1173	283	50	3	0.0009	0.701	17029.4	7	9
200	26	35	3509.21	2226.41	855	394	70	1	0.000942	0.6592	17007.4	10	6
201	26	36	3170.05	2380.41	328	362	118	8	0.00106	0.6781	17000	2	12
202	26	38	1093.37	3641.12	5	42	56	9	0.000941	0.7577	17029.4	6	15
203	26	40	4699.72	2245.32	415	126	20	7	0.000827	0.8231	17117.2	0	1
204	26	41	2211.37	1156.86	582	316	14	1	0.00077	0.7497	17182.8	0	4
205	26	42	4018.09	3162.53	760	278	8	2	0.000988	0.7693	17262.7	0	1
206	26	46	2975.74	4469.89	1439	1071	153	7	0.000874	0.4919	17720	0	2
207	26	58	2000.44	3092.13	167	437	2	2	0	0.4467	20248.5	0	1
208	26	69	2771.58	2170.58	988	442	176	9	0.000756	0.6055	23690.7	0	3
209	26	71	4985.88	1163.61	68	8	50	5	0.000798	0.7155	24397.7	0	1
210	27	24	4429	3820.56	1438	290	21	3	0.000941	0.5732	17557	2	5
211	27	26	4491.36	3257.22	96	115	0	0	0.000981	0	17240.9	0	0
212	27	30	2482.54	4051.45	127	332	4	1	0.000953	0.2845	16770.5	0	0
213	27	31	4049.71	3054.81	358	753	0	2	0.000901	0.2764	16688.3	1	13
214	27	33	4158.39	2853.28	1377	370	89	12	0.000899	0.6892	16568	1	0
215	27	34	4759.38	3571.62	20	11	338	18	0.000899	0.6205	16530.3	5	14
216	27	35	3293.1	2661.23	1441	408	265	13	0.000876	0.6076	16507.6	11	9
217	27	36	2773.62	2214.96	850	105	17	3	0.000949	0.6373	16500	5	20
218	27	39	2879.08	3217	460	430	0	0	0.000999	0.1636	16568	5	17
219	27	41	3899.29	2505.47	1678	521	9	6	0.000984	0.6973	16688.3	5	7
220	27	45	2163.04	5675.26	18	458	7	20	0.000915	0.5806	17102.6	5	4
221	27	46	9703	5502.26	2	79	10	3	0.000839	0.6247	17240.9	2	16
222	27	49	2214.12	2792.2	554	594	59	4	0.000805	0.6149	17734.1	0	7
223	27	55	3701.21	3930.48	767	799	1	0	0.000753	0.2442	19039.4	0	1
224	27	60	3183.48	2926.39	478	505	0	0	0	0	20402.2	0	1
225	27	63	1704.43	8077.69	135	130	1	0	0.000703	0.301	21319	0	4
226	27	70	4093.07	3549.36	565	455	38	3	0.000729	0.7155	23690.7	2	2
227	27	75	3248.3	2917.62	163	67	3	1	0	0.6489	25544.1	2	3
228	28	26	586.68	615.48	50	25	1	0	0.000935	0.3768	16763.1	0	0
229	28	27	606.63	586.8	39	25	0	0	0.001031	0	16620.8	2	10
230	28	34	3687.11	2101.33	1464	468	69	13	0.000873	0.7113	16031.2	0	0
231	28	35	4319.72	2986.59	692	233	102	11	0.000945	0.7242	16007.8	0	0
232	28	37	4597.9	2749.73	416	368	1	4	0.000898	0.3298	16007.8	0	5
233	28	41	1118.8	3639.62	9	187	1	3	0.000979	0.4127	16194.1	0	23
234	28	44	3676.2	5009.65	310	638	11	9	0.000902	0.3278	16492.4	1	8
235	28	45	2527.93	5641.54	48	631	6	0	0.000896	0.3067	16620.8	5	9
236	28	46	1118.8	5237.48	11	280	4	4	0.000826	0.1961	16763.1	5	4
237	28	62	2983.57	3360.02	318	234	3	0	0.00079	0.391	20615.5	2	7
238	28	66	3462.65	5110.51	336	798	10	0	0.000897	0.6189	21931.7	1	6
239	28	73	3955.15	3206.09	943	298	17	0	0.000636	0.2331	24459.1	2	10
240	28	75	4264.4	3254.55	67	27	2	0	0	0.2764	25224	4	11
241	29	23	3385.92	1891.69	393	152	32	0	0.000892	0.5079	16807.7	1	7
242	29	35	3597.58	7514.68	2	7	10	5	0.000833	0.6691	15508.1	0	9
243	29	36	9200.56	2888.57	338	242	78	1	0.000835	0.7087	15500	0	0
244	29	37	7182.35	3078.91	1264	229	16	3	0.000882	0.6826	15508.1	1	2
245	29	39	4326.21	3989.2	157	84	1	2	0.001172	0.2764	15572.4	1	1
246	29	41	5048.84	3487.35	1093	334	9	1	0.001062	0.5757	15700.3	0	0
247	29	43	3565.63	4574.66	617	300	2	2	0.001196	0.499	15890.2	0	0
248	29	45	4050.38	4949.9	156	272	1	2	0	0.4515	16140	0	0
249	29	48	2942.68	2995.7	928	567	32	1	0.000848	0.6792	16620.8	0	9
250	29	49	2424.05	2565.52	2035	1108	4	0	0.001022	0.2983	16807.7	4	3
251	29	57	3005.6	3982.59	800	352	0	0	0.000783	0	18721.6	0	11
252	29	59	2775.31	3152.11	503	210	8	0	0.000741	0.5134	19300.3	4	4
253	29	69	3898.34	3915.07	628	602	5	0	0.000698	0.3607	22638.5	1	20
254	29	74	7167.56	3475.13	56	27	28	0	0	0.239	24520.4	1	7
255	30	24	2251.04	4252.64	258	98	0	0	0.000897	0	16155.5	4	67
256	30	25	2895.71	3483.58	92	266	29	27	0.000943	0.5125	15976.5	2	16
257	30	26	4329.8	3130.4	600	462	2	5	0.000965	0.391	15811.4	0	5
258	30	32	4206.06	2669.28	205	59	0	4	0.000949	0.2847	15132.7	1	5
259	30	34	4468.72	3158.43	1558	383	3	4	0.001036	0.5644	15033.3	0	2
260	30	36	6833.03	4405.04	190	120	22	7	0.000878	0.8009	15000	0	0
261	30	38	4171.99	2953.88	294	202	3	2	0.001122	0.6504	15033.3	0	2
262	30	39	6652.52	5257.58	194	212	1	2	0.000815	0.2764	15074.8	0	0
263	30	40	6611.98	3433.16	364	82	3	6	0.000952	0.5384	15132.7	0	0
264	30	41	3831.18	1486.02	163	72	112	14	0.001054	0.7174	15206.9	0	28
265	30	42	4360.01	2921.32	975	338	68	8	0.000978	0.6746	15297.1	0	14
266	30	44	3608.34	2227.72	457	94	0	0	0.001077	0	15524.2	0	1
267	30	51	3096.97	3616.22	1705	907	0	2	0.000978	0.3607	16770.5	2	2
268	30	71	5617.93	3902.76	263	133	0	0	0.000647	0	23048.9	0	6
269	30	73	4224.98	3380.85	11	17	36	2	0.00055	0.4386	23817	1	9
270	31	24	3001.66	1381.35	92	45	0	0	0.00086	0	15692.4	1	1
271	31	25	1403.22	3694.88	293	136	9	1	0.000939	0.4956	15508.1	0	21
272	31	29	2478.86	4210.61	78	200	2	1	0.001065	0.2984	14916.4	2	7
273	31	37	4597.69	3246.92	267	211	3	9	0.000987	0.4304	14508.6	1	10
274	31	38	5506.14	6377.12	30	124	42	6	0.000865	0.6183	14534.4	0	0
275	31	39	7245	6998.01	214	575	6	0	0.000885	0.5268	14577.4	1	14
276	31	40	8010.01	897.65	91	23	28	0	0.000977	0.6117	14637.3	0	3
277	31	41	2573.86	1990.47	1141	293	82	4	0.001041	0.6804	14713.9	2	0
278	31	42	3521.15	2170.82	627	222	39	7	0.000974	0.7854	14807.1	1	8
279	31	44	4285.55	3661.51	1039	759	27	9	0.001002	0.7837	15041.6	1	4
280	31	47	3346.63	3839.61	882	689	4	0	0.000939	0.2503	15508.1	0	16
281	31	56	3048.89	3995.06	138	222	2	0	0.000978	0.4392	17613.9	0	3
282	31	62	3045.6	4058.74	480	172	9	0	0.000984	0.5265	19474.3	0	13
283	31	70	4962.21	7286	93	21	0	0	0.000591	0	22343.9	4	7
284	31	71	5155.15	3737.6	140	74	1	0	0.000594	0.301	22726.6	0	2
285	32	28	1734.78	4113.83	71	80	2	1	0	0.6778	14560.2	0	0
286	32	32	4121.92	3956.03	431	691	0	0	0.000979	0	14142.1	2	13
287	32	38	1500.34	3914.16	137	145	24	0	0.000971	0.3987	14035.7	1	2
288	32	39	7835.08	3057.75	635	150	4	1	0.000922	0.8278	14080.1	1	1
289	32	40	4234.42	2886.18	972	399	6	0	0.001043	0.6583	14142.1	0	1
290	32	41	3919.93	3367.33	1059	900	75	12	0.000876	0.7406	14221.5	3	5
291	32	42	3320.78	4697.98	8	21	15	2	0.000912	0.6747	14317.8	0	7
292	32	43	7781.16	2379.36	538	239	17	1	0.000884	0.6604	14430.9	0	13
293	32	44	6074.59	933.03	54	13	0	0	0.000784	0.1957	14560.2	3	3
294	32	50	2092.83	2597.94	584	385	5	0	0.001001	0.2598	15652.5	3	15
295	32	52	5382.35	5610.18	105	5	10	2	0	0.738	16124.5	1	1
296	32	55	3441.17	4541.13	464	236	0	3	0.001062	0	16918.9	0	0
297	32	64	1920.74	2597.59	537	348	58	8	0.000908	0.6596	19799	0	3
298	33	24	4018.55	3163.5	2509	710	6	0	0.000947	0.4771	14773.3	0	11
299	33	33	3179.33	3638.36	258	489	21	8	0	0.7683	13583.1	0	3
300	33	36	2576.19	3242.58	295	451	18	0	0.000855	0.5614	13500	0	3
301	33	37	1135.63	3490.77	123	110	15	1	0.000946	0.5935	13509.3	1	6
302	33	38	1212.83	4953.79	11	29	13	1	0.000964	0.5504	13537	4	7
303	33	42	4810.92	4990.18	118	214	8	1	0.000685	0.622	13829.3	0	0
304	33	43	5860.85	3112.02	1610	621	0	0	0.000814	0	13946.3	0	0
305	33	45	4283.1	3442.93	102	174	0	0	0.000785	0	14230.2	0	2
306	33	47	6117.02	2886.33	870	236	15	3	0.000969	0.6711	14577.4	1	0
307	33	49	3021.16	2985.38	758	538	81	14	0.000934	0.7065	14983.3	0	0
308	33	50	2681.68	2697.64	1298	836	96	8	0.000922	0.6962	15206.9	0	7
309	33	52	3016.98	2704.31	879	440	9	8	0	0.4765	15692.4	1	6
310	33	58	4961.89	5045.15	384	301	6	0	0.000899	0.5047	17414.1	0	1
311	33	65	2312.28	3079.02	511	414	0	1	0	0	19811.6	0	1
312	34	23	3040.78	2457.08	619	306	2	1	0.000783	0.4515	14534.4	2	8
313	34	26	2891.63	2720.99	141	95	1	0	0.000884	0.4515	13928.4	0	3
314	34	27	2896.8	4151.4	705	254	10	0	0.000986	0.5645	13756.8	0	0
315	34	29	3345.71	3353.84	296	364	0	0	0.000863	0.1957	13462.9	0	2
316	34	31	2229.98	2914.46	1910	791	54	1	0.000893	0.6038	13238.2	0	0
317	34	34	3918.08	2816.9	847	449	15	0	0.000849	0.4532	13038.4	0	0
318	34	35	4272.18	2072.93	653	195	14	1	0.001054	0.5511	13009.6	0	2
319	34	36	502.6	1333.9	57	84	8	2	0.001018	0.3178	13000	0	1
320	34	37	3529.28	3018.92	711	326	35	4	0.00094	0.6722	13009.6	1	9
321	34	38	1678.61	3679.97	127	112	2	0	0.000971	0.4127	13038.4	0	2
322	34	39	4633.02	3423.99	240	572	5	1	0.001072	0.4704	13086.3	1	2
323	34	40	2959.72	2017.74	23	9	92	17	0.00111	0.4466	13152.9	3	2
324	34	41	3834	6298.28	204	901	79	2	0.00111	0.6205	13238.2	0	0
325	34	42	3986.74	4118.54	20	56	49	2	0.000763	0.6863	13341.7	0	0
326	34	43	7785.45	3483.1	820	181	0	0	0.000679	0	13462.9	0	6
327	34	44	3589.89	1867.82	100	14	35	2	0.000735	0.6956	13601.5	0	0
328	34	45	6529.07	2592.18	1850	553	70	0	0.000734	0.6093	13756.8	1	2
329	34	49	2200.57	2365.37	621	392	279	15	0.00094	0.6584	14534.4	0	2
330	34	50	2978.85	2765.74	2652	1004	270	7	0.000853	0.6083	14764.8	0	1
331	34	61	4299.09	5347.68	105	93	0	1	0	0.301	18034.7	1	1
332	34	73	5311.45	5867.57	570	260	1	0	0.000555	0.2764	22610.8	0	0
333	35	29	2074.14	4823.79	396	621	3	2	0.000958	0.327	12980.8	0	0
334	35	30	1554.56	2412.18	499	489	22	0	0.000899	0.6342	12855	0	1
335	35	33	2058.89	2834.54	849	312	30	3	0.000967	0.6802	12589.7	2	5
336	35	34	4090.34	3665.68	21	71	54	19	0.000963	0.7454	12539.9	2	5
337	35	35	6546.76	2848.88	1285	384	72	10	0.001102	0.6866	12510	0	0
338	35	36	5619.01	3602.29	2206	471	100	10	0.001048	0.6928	12500	1	3
339	35	37	5394.14	3185.35	176	74	43	2	0.00095	0.7068	12510	0	0
340	35	38	3430.73	4930.55	1904	650	60	15	0.001056	0.6974	12539.9	0	0
341	35	40	2343.61	3812.14	740	728	76	10	0.001034	0.6518	12659	0	1
342	35	41	8658.62	6641.49	43	96	14	4	0.001067	0.6576	12747.5	1	2
343	35	43	3516.23	2600.97	859	228	26	2	0.000794	0.7661	12980.8	2	0
344	35	45	8654.38	1398.39	119	27	55	4	0.00087	0.7231	13285.3	2	2
345	35	46	5481.63	1072.64	8	4	17	4	0.000933	0.7057	13462.9	1	3
346	35	47	7137.46	1974.65	154	94	23	7	0.000974	0.6133	13656.5	0	0
347	35	48	3016.76	3176.86	884	775	25	9	0.000982	0.5951	13865.4	0	3
348	35	55	2850.16	4222	73	107	0	0	0.00085	0	15700.3	0	3
349	35	66	3433.33	5365.12	499	307	8	0	0	0.4737	19525.6	1	11
350	35	71	3458.95	3297.63	160	29	1	0	0.000487	0	21505.8	0	9
351	35	74	2898.6	14967.4	9	86	0	0	0.00052	0	22743.1	1	4
352	36	30	2661.26	4544.58	1031	1216	0	0	0.000941	0	12369.3	1	12
353	36	33	3639.91	2529.39	1292	599	32	3	0.000961	0.6863	12093.4	1	6
354	36	34	2460.42	3533.94	13	64	95	20	0.001013	0.7527	12041.6	0	1
355	36	36	11919.5	4551.45	8	8	49	15	0.000737	0.7247	12000	1	0
356	36	39	3042.16	3055.08	724	631	35	14	0.000908	0.7399	12093.4	1	0
357	36	41	2057.27	2796.8	780	196	49	5	0.000877	0.7063	12257.7	0	0
358	36	44	4655.17	2775.24	1242	759	45	3	0.00093	0.6918	12649.1	0	0
359	36	46	4525.99	3526.34	1991	1312	20	3	0.000771	0.6273	13000	1	0
360	36	50	5302.21	2609.09	680	131	10	5	0.000794	0.581	13892.4	0	3
361	36	53	3166.11	4490.34	1056	755	6	1	0.000854	0.5763	14705.4	1	2
362	37	33	4100.28	2908.12	1518	499	103	0	0.000964	0.6121	11597.4	0	4
363	37	34	5451.66	2456	3092	1031	353	26	0.000973	0.6606	11543.4	0	0
364	37	35	4329.28	1684.16	1266	293	157	4	0.001095	0.6084	11510.9	0	0
374	37	36	7119.78	1943.82	502	67	21	1	0.000958	0.6829	11500	0	0
365	37	38	1376.15	2266.41	22	23	47	19	0.001015	0.5849	11543.4	0	0
366	37	39	4161.11	2431.4	749	308	5	15	0.000804	0.596	11597.4	1	3
367	37	41	5615.3	2307.49	2015	560	21	3	0.000735	0.7486	11768.6	1	9
368	37	42	4594.25	783.25	39	18	5	0	0.000781	0.5873	11884.9	0	7
369	37	44	2794.66	1955.16	1586	258	14	0	0.000921	0.5702	12175.8	1	0
370	37	47	2609.25	2627.93	945	353	7	0	0.00109	0.3195	12747.5	0	0
371	37	49	7550.16	2681.65	171	20	20	0	0.00067	0.6771	13209.8	0	0
372	37	55	2961.11	3162	523	508	1	0	0.000944	0	14916.4	2	1
373	37	60	3845.23	4051.89	192	85	0	0	0.000829	0	16620.8	0	0
375	38	28	7626.45	2949.4	643	86	0	1	0.000736	0.301	11704.7	0	3
376	38	31	6670.34	2268.35	346	54	3	0	0.000848	0.5775	11280.5	0	0
377	38	35	4149.63	2495.24	1455	686	261	15	0.001034	0.6178	11011.4	0	1
378	38	36	4191.12	1976.67	1127	264	114	8	0.001013	0.7172	11000	1	24
379	38	37	4639.74	3636.63	3091	1244	201	7	0.000999	0.7176	11011.4	2	9
380	38	39	3971.42	2563.87	1750	583	24	7	0.000944	0.8132	11101.8	0	6
381	38	40	8071.73	1182.82	59	14	0	4	0.000948	0.3729	11180.3	1	0
382	38	41	4180.42	1174.07	395	66	7	0	0.00094	0.6958	11280.5	1	4
383	38	45	2860.78	4203.77	573	278	4	1	0.000868	0.3729	11884.9	0	1
384	38	65	4584.63	6156.69	603	461	4	0	0.000957	0.5388	18200.3	0	1
385	39	25	4467	3391.48	533	302	0	3	0.000986	0.2923	11853.3	1	3
386	39	28	5201.57	2317.14	518	99	0	0	0.000835	0	11236.1	0	1
387	39	29	7275.2	1779.77	606	371	25	2	0.000862	0.7166	11068	1	6
388	39	30	5920.73	3449.12	2044	501	83	7	0.0008	0.7384	10920.2	1	0
389	39	31	7340.01	1434.06	172	18	19	1	0.000922	0.7139	10793.5	0	3
390	39	32	5800.69	2489.8	1557	419	18	7	0.00089	0.7851	10688.8	0	7
391	39	33	5002.9	3368.5	1819	571	19	10	0.001029	0.7484	10606.6	0	0
392	39	37	6494.87	2282.42	58	29	15	3	0.001035	0.5965	10511.9	0	1
393	39	40	5381.56	1975.28	90	15	35	0	0.000841	0.2087	10688.8	0	0
394	39	42	7472.28	4174.02	132	53	5	2	0.000875	0.5945	10920.2	2	0
395	39	43	10239.7	1904.74	27	6	0	0	0.000773	0	11068	1	4
396	39	58	6445.39	4141.31	1139	435	1	1	0.000821	0.5546	15206.9	0	2
397	40	31	7072.35	3093.25	885	629	78	8	0.000951	0.771	10307.8	0	0
398	40	35	5119.9	4576.72	1483	1517	312	9	0.001062	0.2302	10012.5	0	0
399	40	36	4446.56	3840.19	879	528	12	5	0.000968	0.5505	10000	0	0
400	40	37	2619.78	5124.69	18	68	37	13	0.001	0.7662	10012.5	5	16
401	40	38	3023.48	2939.09	530	606	285	1	0.001037	0.0999	10049.9	2	11
402	40	39	2993.41	2777.36	583	742	235	3	0.001004	0.1014	10111.9	0	0
403	40	40	4497.19	1140.46	41	7	68	2	0.001013	0.5594	10198	0	0
404	40	41	6084.75	3655.04	675	174	9	3	0.001072	0.7239	10307.8	3	0
405	40	42	19275.6	2060.7	6	1	8	1	0.000877	0.6249	10440.3	1	5
406	40	49	3023.89	1970.23	623	334	58	2	0.000835	0.663	11926.9	4	2
407	40	52	3648.36	4769.8	450	575	6	1	0.000709	0.3195	12806.2	0	7
408	40	55	3313.59	3601.17	728	349	50	6	0.000835	0.5946	13793.1	0	3
409	40	70	3114.98	7050.59	506	382	1	3	0.000831	0.2442	19723.1	2	3
410	41	23	6800.44	1357.28	471	93	5	0	0.000992	0.5546	11510.9	0	3
411	41	24	5113.34	2652.94	1190	239	10	0	0.001024	0.5802	11236.1	2	6
412	41	29	4738.24	2759.6	1385	443	17	1	0.000793	0.6972	10124.2	2	3
413	41	32	5580.19	2754.53	2118	552	144	13	0.000999	0.7111	9708.2	2	4
414	41	33	4896.05	3359.05	1065	284	44	17	0.000982	0.734	9617.7	1	2
415	41	34	3866.22	2075.81	850	229	102	8	0.000952	0.6391	9552.5	0	1
416	41	38	2263.35	3164.61	1273	331	104	3	0.0011	0.647	9552.5	1	7
417	41	43	5785.41	4777.85	416	184	4	0	0.000908	0	10124.2	0	9
418	41	45	502.6	6462.23	4	41	8	0	0.000847	0.2442	10511.9	0	6
419	41	46	1435.98	1877.53	1503	2307	28	1	0.000861	0.5961	10735.5	1	0
420	41	48	1180.26	1709.8	1187	317	13	0	0.000815	0.5081	11236.1	1	4
421	41	51	3479.7	1564.92	934	1447	9	0	0.000813	0.1515	12103.7	0	0
422	41	52	3409.66	1674.54	97	10	7	4	0.000845	0.5352	12419.7	0	0
423	41	53	5517.47	2616.85	172	144	10	2	0.000486	0.8306	12747.5	0	0
424	41	55	3399.8	2847.1	458	115	56	10	0.000729	0.6903	13435	2	7
425	41	63	3753.62	4194.4	921	345	80	2	0.000933	0.6153	16507.6	3	11
426	41	65	2402.44	3066.44	174	193	1	0	0.001129	0	17334.9	1	0
427	41	71	1115.93	13923.8	10	125	0	0	0.000936	0	19912.3	1	2
451	42	14	745.42	538.19	704	320	2	1	0.000814	0.4151	14147.4	0	4
428	42	23	5171.35	3306.73	757	269	66	2	0.000792	0.7312	11101.8	4	15
429	42	26	4084.83	2639.6	1815	329	21	0	0.000912	0.6044	10295.6	1	6
430	42	28	3452.08	1885.59	1049	261	21	7	0.000879	0.6004	9848.9	0	1
431	42	30	5352.14	3285.99	1211	511	7	1	0.000902	0.7031	9486.8	1	1
432	42	31	5918.95	2834.31	1744	875	415	26	0.000899	0.6509	9340.8	0	3
433	42	32	6452.5	2461.56	701	290	236	9	0.000903	0.6226	9219.5	3	6
434	42	33	6664.42	2602.49	233	218	74	6	0.000936	0.7705	9124.1	0	3
435	42	34	4606.67	1306.63	369	30	3	0	0.000893	0.5871	9055.4	1	1
436	42	35	5968.38	2884.31	1138	167	9	0	0.000905	0.5498	9013.9	0	6
437	42	39	1668.52	2592.24	510	81	5	0	0.001154	0	9124.1	1	2
438	42	40	4123.25	2821.1	783	412	0	0	0	0	9219.5	0	2
439	42	45	3467.13	2649.03	84	372	4	0	0.000899	0.2173	10062.3	0	1
440	42	46	626.09	2094.79	911	183	35	2	0.000984	0.5914	10295.6	0	4
441	42	47	926.69	2019.45	1214	176	6	8	0.000894	0.5644	10547.5	0	0
442	42	49	1436.12	4015.45	1678	357	5	0	0.000779	0.47	11101.8	0	0
443	42	51	901.88	2784.1	910	243	8	3	0.000848	0.5376	11715.4	0	0
444	42	52	1787.35	4606.3	1678	399	7	8	0.000721	0.6815	12041.6	1	0
445	42	54	3704.08	3464.97	535	472	10	0	0.000751	0	12727.9	0	1
446	42	57	3699.5	1764.53	207	386	3	0	0.000906	0.4515	13829.3	0	2
447	42	58	567.46	7313.5	300	66	1	0	0.000807	0.301	14212.7	2	10
448	42	59	4701.75	3375.34	1048	214	3	0	0.000889	0.5546	14603.1	1	0
449	42	61	3253.92	3554.11	253	225	2	5	0.000882	0.4739	15402.9	3	9
450	42	71	3243.79	8955.86	253	470	0	0	0.000865	0	19678.7	0	0
452	43	14	1846.35	1529.84	1516	616	4	3	0.001001	0.2966	13901.4	1	0
453	43	15	3447.62	3861.95	784	194	5	1	0.000951	0.499	13509.3	0	0
454	43	20	1912.36	9846.75	15	2	29	0	0.000882	0.5565	11672.6	2	4
455	43	21	4484.5	3798.94	701	119	4	1	0.001047	0.6362	11335.8	0	0
456	43	22	5456.31	3445.19	157	35	0	1	0.001115	0.2764	11011.4	0	1
457	43	23	7911.42	6651.49	97	98	0	3	0.000849	0.4361	10700.5	0	0
458	43	24	6509.37	2060.8	22	1	1	2	0.000835	0.4581	10404.3	1	0
459	43	30	4236.18	4827.08	731	283	47	7	0.000914	0.6585	9013.9	1	6
460	43	31	5415.07	3048.56	763	258	35	7	0.000908	0.7094	8860	2	7
461	43	32	5805.38	607.53	173	25	4	3	0.000955	0.5706	8732.1	1	2
462	43	33	5267.5	3265.58	1704	283	10	7	0.001005	0.792	8631.3	0	7
463	43	37	3190.22	3315.93	469	161	0	1	0	0	8514.7	1	0
464	43	40	6692.37	3740.62	730	387	2	1	0.001129	0.4515	8732.1	1	4
465	43	47	2988.08	3343.82	930	91	82	0	0.000789	0.5649	10124.2	0	0
466	43	48	1095.04	2469.01	374	99	10	3	0.000757	0.7293	10404.3	0	0
467	43	49	1386.76	3550.06	150	147	10	1	0.000745	0.6393	10700.5	1	3
468	43	52	752.03	847.68	887	425	9	2	0.000698	0.6589	11672.6	1	4
469	43	53	2742.98	1017.36	181	1902	31	6	0.000744	0.5298	12020.8	2	2
470	43	54	2671.22	702.05	241	34	50	4	0.000821	0.6242	12379.4	0	1
471	43	55	2885.33	2374.01	604	217	0	0	0.000828	0	12747.5	2	5
472	43	58	1475.1	3103.56	449	207	1	1	0.000875	0.301	13901.4	3	5
473	43	76	3180.8	6475.65	137	415	12	3	0.000803	0.5877	21731.3	0	5
474	44	14	3313.51	1912.12	1031	416	12	6	0.001015	0.6313	13601.5	2	5
475	44	15	3483.87	4195.38	1304	669	110	15	0.001099	0.6978	13200.4	1	4
476	44	19	1758.95	4788.81	140	215	0	0	0.001075	0	11672.6	0	0
477	44	20	3501.46	4504.3	127	166	12	0	0.001063	0.6043	11313.7	3	4
478	44	25	3819.35	2423.79	500	249	0	2	0	0.2764	9708.2	2	3
479	44	37	3912.78	2417.79	274	113	7	0	0.000905	0.1781	8015.6	0	10
480	44	39	4487.44	3281.24	1016	307	25	7	0.00116	0.798	8139.4	1	2
481	44	42	3258.36	2385.92	181	121	0	1	0.000856	0.39	8544	0	0
482	44	47	2337.08	1564.8	136	491	48	2	0.000843	0.6108	9708.2	2	3
483	44	49	1156.93	4850.75	766	220	1	0	0.000719	0.0972	10307.8	0	1
484	44	50	1621.96	5540.05	355	78	5	0	0.000718	0.2598	10630.1	4	10
485	44	63	4223.19	3313.24	471	129	2	0	0.000593	0.2764	15692.4	5	9
486	44	77	3272.17	5408.86	558	860	4	9	0.000751	0.218	22005.7	0	11
487	45	13	2889.95	2110.89	1638	445	0	0	0.000941	0	13729.5	0	9
488	45	17	3656.05	2824.1	1936	349	2	3	0.000902	0.5783	12103.7	0	0
489	45	18	3583.93	2924.3	1080	503	6	4	0.000959	0.6305	11715.4	0	0
490	45	21	3859.76	3896.65	647	356	18	3	0.001109	0.6155	10606.6	4	2
491	45	23	3503.67	2712.03	639	204	16	0	0.001042	0.5502	9924.7	5	1
492	45	26	4230.56	2213.78	781	341	0	0	0.001253	0	9013.9	4	3
493	45	30	1594.06	3302.58	255	733	11	4	0.000942	0.4827	8077.7	6	6
494	45	32	3146.85	3238.8	1081	1493	108	3	0.001053	0.1908	7762.1	1	5
495	45	34	2146.65	1886.74	942	286	29	2	0.000903	0.7105	7566.4	0	11
496	45	35	4309.21	2617.01	1343	276	53	4	0.000968	0.7134	7516.6	1	11
497	45	36	4809.85	885.48	172	29	12	6	0.001105	0.595	7500	0	1
498	45	37	3339.34	3300.16	786	329	0	2	0.001022	0.2764	7516.6	2	3
499	45	39	1981.69	2939.98	264	188	3	0	0.001145	0.1957	7648.5	1	1
500	45	44	4381.78	3904.25	180	127	6	1	0.000908	0.6007	8500	2	0
501	45	48	2051.99	2064.57	481	897	20	2	0.00096	0.6119	9604.7	1	8
502	45	50	1023.61	3978.68	262	22	4	2	0.000788	0.4771	10259.1	2	1
503	45	52	1111.71	2271.9	1980	222	16	1	0.000734	0.5922	10965.9	0	6
504	45	54	2404.51	2261.24	215	1060	17	0	0.000806	0.3815	11715.4	8	14
505	45	78	3834.22	4850.45	946	477	64	11	0.000781	0.766	22299.1	2	11
506	46	9	4277.45	3378.8	906	299	18	0	0.000867	0.2442	15206.9	3	1
507	46	10	3335.4	6016.59	7	4	8	0	0.000849	0	14764.8	0	4
508	46	15	4654.31	2201.82	1307	447	0	0	0.000854	0	12619.4	0	1
509	46	16	4578.52	835.53	56	12	3	3	0.00099	0.5984	12206.6	0	4
510	46	17	4859.51	3078.38	881	471	95	8	0.000901	0.7597	11800.4	0	1
511	46	19	13857.7	3799.86	2	7	5	1	0.000853	0.5074	11011.4	1	4
512	46	20	3621	2834.94	1035	314	0	0	0.000947	0	10630.1	3	3
513	46	21	4711.3	2879.18	901	387	31	6	0.000969	0.683	10259.1	5	9
514	46	26	3136.57	2687.12	832	395	2	1	0.001088	0.2764	8602.3	0	3
515	46	28	3104.36	1884.5	1315	1749	91	12	0.001019	0.6547	8062.3	3	10
516	46	30	3621.19	3149.56	257	288	6	3	0.00097	0.6267	7615.8	2	8
517	46	33	2497.5	2015.25	359	232	35	9	0.001163	0.7154	7158.9	2	1
518	46	34	2080.25	2489.9	724	265	147	11	0.001112	0.6207	7071.1	0	3
519	46	35	2102.72	1605.61	2090	647	167	12	0.001124	0.6651	7017.8	1	2
520	46	36	5144.22	1588.12	481	81	29	16	0.001232	0.8159	7000	1	7
521	46	43	4396.71	3410.37	1017	130	46	1	0.001104	0.6771	7826.2	0	9
522	46	45	2601.97	9235.48	20	372	0	0	0.000889	0.301	8321.7	0	0
523	46	46	4328.87	5292.89	360	254	1	0	0.000954	0.4392	8602.3	1	0
524	46	47	1019.71	6181.07	33	25	2	0	0.000945	0.699	8902.2	1	1
525	46	49	1745.3	5910.67	814	303	2	2	0.00086	0.5898	9552.5	0	0
526	46	50	919.23	2156.68	2880	506	117	5	0.000812	0.6117	9899.5	0	0
527	46	51	1542.48	918.02	921	1091	74	4	0.000766	0.5946	10259.1	1	0
528	46	53	1857.24	1759.06	144	783	16	3	0.000798	0.3722	11011.4	1	1
529	46	68	4089.31	5620.65	152	229	0	0	0	0	17464.2	0	1
530	46	75	3328.29	4405.7	703	300	39	3	0.000805	0.7618	20718.3	2	7
531	46	76	1801.8	4710.71	131	443	7	4	0.000809	0.5757	21189.6	0	4
532	46	78	3301.77	5579.96	153	765	25	10	0.000772	0.4743	22135.9	1	1
533	46	79	3438.55	6485.75	582	967	6	2	0.000775	0.4423	22610.8	0	2
558	47	7	5485.13	3955.25	2051	562	4	1	0.000861	0.5074	15870.7	0	0
534	47	14	4042.16	2841.72	600	161	4	6	0.000825	0.6306	12776.9	2	0
535	47	17	5859.49	2203.8	90	27	8	3	0.000964	0.7166	11510.9	3	3
536	47	19	2723.71	3126.73	25	36	0	0	0.000908	0	10700.5	2	1
537	47	22	3775.48	3536.01	798	353	52	4	0.000909	0.6466	9552.5	4	1
538	47	26	2740.61	1955.25	23	10	25	11	0.000943	0.7698	8200.6	3	4
539	47	27	1642.62	1586.72	3426	447	196	13	0.001086	0.597	7905.7	1	0
540	47	28	3898.2	1833.22	1709	681	207	12	0.001086	0.6771	7632.2	2	6
541	47	29	5514.22	1109.84	99	68	150	17	0.001055	0.7558	7382.4	0	0
542	47	31	4260.01	3078.65	2199	837	97	21	0.001029	0.7467	6964.2	0	1
543	47	32	3671.71	2786.83	5134	940	176	14	0.001067	0.708	6800.7	2	4
544	47	33	2437.62	2291.74	935	465	91	12	0.001	0.5875	6670.8	0	5
545	47	34	2163.64	1279.44	953	534	152	7	0.001026	0.5328	6576.5	3	2
546	47	35	1757.93	1035.19	1018	458	150	2	0.000964	0.6217	6519.2	1	0
547	47	36	2771.08	2129.65	1342	375	67	1	0.001123	0.6336	6500	2	2
548	47	38	3020.66	2102.7	426	248	1	2	0.001296	0.4515	6576.5	0	0
549	47	39	2836.51	2051.97	87	48	1	0	0.001215	0.2764	6670.8	0	1
550	47	41	2525.35	1220.61	1506	477	22	6	0.001033	0.7251	6964.2	1	0
551	47	42	2354.31	910	1381	208	72	4	0.001001	0.6438	7158.9	0	0
552	47	43	3173.86	1835.63	318	82	14	1	0.001071	0.5533	7382.4	3	1
553	47	50	1793.64	718	25	1006	18	0	0.000769	0.23	9552.5	3	2
554	47	61	3552.53	2306.24	160	54	1	0	0.000701	0	14089	0	3
555	47	75	2206.25	3047.37	297	160	7	5	0.00071	0.5786	20554.8	1	1
556	47	79	4433.58	5089.46	1120	755	118	9	0.000752	0.691	22461.1	3	11
557	47	80	2381.38	8632.01	46	83	4	5	0.000733	0.4887	22940.1	0	4
559	48	8	3821.7	2219.96	2371	515	16	1	0.000846	0.6179	15231.5	0	0
560	48	9	3683.05	2419.33	1121	470	7	1	0.000898	0.5794	14773.3	4	1
561	48	10	3810	2962.42	340	110	55	18	0.00094	0.6716	14317.8	2	2
562	48	11	499.7	3885.12	3	48	5	0	0.001005	0.4213	13865.4	3	5
563	48	12	3141.44	2893.46	306	273	6	8	0.000933	0.5529	13416.4	0	0
564	48	13	4414.53	2915.89	1631	506	18	17	0.000884	0.5256	12971.1	1	2
565	48	14	4551	6694.14	18	209	15	8	0.000873	0.6101	12530	1	0
566	48	17	4051.51	2992.03	1384	459	29	1	0.000988	0.5826	11236.1	0	6
567	48	18	4968.82	3209.79	1338	634	106	12	0.000965	0.7224	10816.7	0	6
568	48	24	4019.76	2606.81	477	110	3	3	0.000917	0.5783	8485.3	2	3
569	48	25	3740.22	3231.55	1746	421	38	6	0.000928	0.7904	8139.4	2	1
570	48	26	4858.75	1477.47	585	55	94	8	0.001071	0.731	7810.2	0	0
571	48	27	3898.37	2289.17	1513	492	131	6	0.001059	0.711	7500	2	0
572	48	28	3412.94	2317.85	4059	1451	233	13	0.001013	0.6615	7211.1	2	5
573	48	29	3790.59	1789.04	3022	817	170	38	0.001006	0.7586	6946.2	3	4
574	48	30	4243.47	1840.86	2688	574	415	25	0.001013	0.7005	6708.2	3	3
575	48	31	4114.71	2224.83	1254	561	197	22	0.000983	0.7149	6500	4	1
576	48	32	4005.3	992.13	47	6	264	24	0.001009	0.7565	6324.6	4	14
577	48	33	3445.15	2161.68	695	372	117	35	0.001054	0.6724	6184.7	0	4
578	48	35	1843.12	1996.89	500	442	3	1	0.000933	0.5786	6020.8	0	1
579	48	38	4638.95	3034.69	120	211	1	2	0.001154	0.2764	6082.8	0	4
580	48	41	1081.18	1014.44	538	356	61	6	0.001084	0.6531	6500	1	2
581	48	43	1370.96	1116.39	805	521	33	3	0.001017	0.6424	6946.2	5	4
582	48	47	4063.15	4581.07	388	215	1	0	0.000924	0.301	8139.4	4	0
583	48	50	4633.57	2634.58	242	298	6	2	0.000799	0.2442	9219.5	0	1
584	48	53	3157.36	2183.03	345	80	3	1	0.000823	0.6021	10404.3	0	2
585	48	55	3487.56	3225.63	872	309	30	0	0.000796	0.6707	11236.1	0	0
586	48	75	3487.82	2400.78	468	203	0	0	0.000725	0	20402.2	0	2
587	48	77	2400.61	4550.71	658	353	15	10	0.000774	0.7446	21360	2	1
588	48	78	2672.5	4002.82	307	411	19	3	0.00072	0.8021	21840.3	0	3
589	48	80	3346.37	4321.83	606	437	39	2	0.000724	0.4038	22803.5	3	12
590	49	10	2909.13	1945.53	947	377	75	2	0.000915	0.6809	14115.6	9	8
591	49	11	3705.01	1945.88	526	123	20	1	0.000978	0.6791	13656.5	6	2
592	49	13	5982.66	2095.21	502	93	90	1	0.000903	0.682	12747.5	3	1
593	49	16	4656.84	2511.37	750	197	7	1	0.000879	0.6135	11412.7	2	7
594	49	17	3685.94	2132.5	902	497	57	8	0.000944	0.4083	10977.2	2	4
595	49	18	3308.03	4951.88	12	141	100	20	0.000916	0.6951	10547.5	0	1
596	49	19	4375.16	1756.84	870	268	44	5	0.001069	0.7567	10124.2	3	6
597	49	20	4969.37	3456.14	1523	690	78	5	0.001032	0.7436	9708.2	0	7
598	49	21	3628.36	3419.68	588	337	18	5	0	0.6728	9300.5	2	4
599	49	23	2547.79	5781.02	180	302	4	1	0.000954	0.5921	8514.7	2	3
600	49	24	970.96	979.81	233	201	17	8	0.001053	0.7469	8139.4	0	0
601	49	25	2625.17	1604.7	1576	709	94	11	0.001014	0.6857	7778.2	3	7
602	49	26	4773.47	3056.55	5163	1661	244	16	0.000997	0.7327	7433	2	5
603	49	27	3094.25	3446.48	461	373	80	11	0.000981	0.7393	7106.3	4	10
604	49	28	2428.75	3286.48	2095	750	88	5	0.001058	0.69	6800.7	6	8
605	49	29	5153.7	3428.77	145	343	88	15	0.001037	0.6768	6519.2	0	5
606	49	30	1570.24	1198.47	1652	1098	95	9	0.000994	0.6153	6265	1	11
607	49	31	1927.6	1704.23	1550	875	118	8	0.000969	0.6097	6041.5	0	0
608	49	34	1913.56	5198.83	120	234	33	14	0.001076	0.4697	5590.2	0	0
609	49	38	3348.02	2252.67	267	196	75	2	0.001025	0.5945	5590.2	1	3
610	49	39	3113.18	944.67	303	91	16	2	0.001207	0.5968	5700.9	2	4
611	49	40	1195.26	2298.19	37	32	2	1	0.001008	0.3635	5852.3	0	22
612	49	41	1983.8	2592.73	424	489	16	5	0.000924	0.6971	6041.5	3	13
613	49	42	2126.1	1409.2	732	395	22	0	0.000884	0.5619	6265	3	5
614	49	46	5100.7	2477.15	892	48	9	8	0.000915	0.6985	7433	9	7
615	49	52	4186.33	4091.96	547	211	0	0	0.000674	0	9708.2	1	6
616	49	57	2848.54	2146.04	495	319	39	1	0.000765	0.6448	11853.3	3	1
617	49	60	3549.13	4841.98	550	323	1	0	0	0.301	13200.4	1	7
618	49	72	2406.63	10469.4	41	107	0	0	0.000843	0	18821.5	2	13
619	49	75	3494.56	2005.7	653	153	6	0	0.000663	0.6198	20260.8	0	15
620	49	77	2834.75	2244.69	789	369	0	0	0.000844	0.301	21225	0	0
621	49	80	2616.7	3123.34	365	306	11	1	0.000743	0.3537	22677.1	0	0
623	50	10	4091.01	2567.38	880	250	4	0	0.000863	0.3296	13928.4	2	2
624	50	12	7950.8	1869.5	192	42	0	1	0.000735	0.2764	13000	2	7
625	50	14	5982.56	1950.04	340	55	3	1	0.000924	0.5862	12083	1	3
622	50	15	4050.12	2182.24	799	228	15	7	0.000942	0.7554	11629.7	2	3
626	50	16	5236.86	2629.51	3643	750	114	4	0.000894	0.7094	11180.3	0	0
627	50	17	3088.29	1425.9	117	26	68	14	0.000937	0.7297	10735.5	0	0
628	50	18	4184.79	3768.11	896	845	37	6	0.000832	0.6193	10295.6	2	2
629	50	19	4234.49	3159.37	868	181	14	6	0.000917	0.7796	9861.5	2	12
630	50	20	5922.73	2972.49	891	259	43	3	0.001113	0.7938	9434	2	1
631	50	22	4926.48	4677.2	291	220	0	2	0.001124	0	8602.3	0	12
632	50	24	685.68	1555.42	38	71	47	18	0.00109	0.8035	7810.2	3	5
633	50	25	4624.8	2705.54	4088	1150	67	14	0.001008	0.7261	7433	2	8
634	50	26	2509.9	2508.98	1200	440	110	15	0.00096	0.7056	7071.1	1	1
635	50	27	4446.51	3062.83	1483	814	148	29	0.000854	0.789	6726.8	2	3
636	50	29	2929.17	2812.92	1753	553	102	8	0.001005	0.6116	6103.3	3	12
637	50	30	1576.66	1819.67	1523	551	193	4	0.000982	0.4653	5831	1	10
638	50	31	1338.99	2343	347	735	232	10	0.00116	0.2475	5590.2	1	3
639	50	35	4273.96	2400.34	2266	766	133	5	0.001017	0.5628	5024.9	2	4
640	50	36	2160.75	2358.73	539	400	138	12	0.001067	0.5641	5000	2	1
641	50	37	3541.32	2002.81	1715	595	108	16	0.001053	0.7335	5024.9	4	3
642	50	39	3305.11	2354.26	2573	537	59	5	0.001172	0.6508	5220.2	10	13
643	50	41	2886.16	2407.95	639	423	7	10	0.00103	0.6875	5590.2	3	5
644	50	42	3012.4	1676.22	1256	424	14	10	0.000878	0.6633	5831	1	4
645	50	45	3330.46	2001.44	153	162	0	0	0.001195	0	6726.8	2	7
646	50	47	4397.8	2642.35	865	202	21	2	0.00097	0.7149	7433	1	3
647	50	48	5314.34	2663.56	777	191	7	1	0.000865	0.6385	7810.2	6	19
648	50	49	3961.23	3587.78	223	74	0	0	0.000863	0	8200.6	4	14
649	50	56	2807.66	2140.14	1108	393	1	0	0.000653	0	11180.3	7	0
650	50	58	3997.61	2812.12	697	144	23	0	0.000666	0.6445	12083	0	1
651	50	73	2477.33	1464.42	164	26	6	2	0.000854	0.6793	19163.8	0	4
652	50	76	4107.54	1577.63	1063	154	84	0	0.000845	0.6075	20615.5	0	0
653	51	14	3899.52	2813.24	972	146	2	0	0.000926	0.5396	11884.9	2	2
654	51	15	4504.54	2610.74	958	401	5	1	0.000927	0.6276	11423.7	2	0
655	51	17	4569.7	3305.4	656	417	225	13	0.000978	0.4646	10511.9	2	2
656	51	18	1331.83	4407.2	29	85	126	16	0.000914	0.3488	10062.3	0	0
657	51	19	4965.3	3037.94	92	129	22	6	0.001002	0.7531	9617.7	2	3
658	51	22	3025.67	2245.19	85	24	61	15	0.001028	0.7965	8321.7	0	0
659	51	23	5231.91	3806.61	862	174	55	12	0.001123	0.7843	7905.7	0	0
660	51	24	4462.33	3316.25	1355	553	78	15	0.001029	0.7504	7500	0	4
661	51	26	4406.41	3536.15	1955	959	152	12	0.001002	0.6828	6726.8	0	0
662	51	27	4317.32	3201.49	3060	1104	251	21	0.000939	0.7166	6364	3	3
663	51	28	2476.23	2493.31	2397	430	175	22	0.000929	0.752	6020.8	0	3
664	51	29	2511.41	2702.97	2128	1150	138	4	0.000912	0.4802	5700.9	0	0
665	51	30	1684.69	2684.98	1659	2592	256	6	0.000981	0.2853	5408.3	1	1
666	51	31	1436.46	3001.98	368	851	389	6	0.000951	0.4363	5147.8	2	9
667	51	32	2322.12	2031.16	3604	3215	253	12	0.000992	0.5464	4924.4	3	1
668	51	33	1540.7	1539.9	1946	1039	181	25	0.001013	0.7657	4743.4	3	2
669	51	34	3233.36	5246.45	64	439	218	13	0.001051	0.6224	4609.8	9	2
670	51	35	3747.65	2435.21	955	592	131	13	0.000972	0.7006	4527.7	0	3
671	51	36	2686.44	1403.71	3925	637	104	6	0.001035	0.6501	4500	0	16
672	51	37	4034.29	2169.03	968	380	168	15	0.001063	0.7382	4527.7	0	3
673	51	38	3688.14	1953.54	2100	479	106	15	0.000977	0.7358	4609.8	2	6
674	51	39	3293.94	1049.53	835	334	61	11	0.000954	0.7299	4743.4	3	4
675	51	40	3415.06	1775.08	1325	572	64	4	0.00106	0.659	4924.4	2	4
676	51	41	2115.98	2042.58	799	620	3	4	0.001144	0.6366	5147.8	5	10
677	51	43	2942.94	1843.25	1347	498	111	8	0.00115	0.674	5700.9	4	5
678	51	46	3239.93	3230.37	1094	231	63	5	0.001199	0.6583	6726.8	2	10
679	51	59	3250.09	2794.7	139	86	3	0	0	0.5737	12349.1	2	1
680	51	70	868.97	3010.41	30	167	0	0	0.001058	0	17585.5	4	10
681	51	72	3080.85	4384.87	918	215	66	6	0.000938	0.7388	18554	5	6
682	51	74	4012.74	3377.34	524	430	6	3	0.000926	0.6474	19525.6	2	8
683	51	76	3653.52	2458.28	1920	664	68	16	0.000921	0.727	20500	5	5
684	51	77	3557.72	2427.22	892	340	52	6	0.000864	0.7383	20988.1	1	8
685	51	78	2268.44	2638.67	319	209	296	15	0.000808	0.6884	21476.7	1	0
686	51	79	3512.3	2360.72	1826	614	36	6	0.000771	0.6058	21965.9	0	0
687	52	16	3846.7	2644.93	84	13	34	11	0.000998	0.7448	10770.3	4	6
688	52	17	3149.7	2278.64	1196	623	150	14	0.000989	0.6645	10307.8	0	2
689	52	19	3650.47	2935.69	1016	277	21	3	0.001042	0.8198	9394.1	0	0
690	52	20	4422.02	3726.28	1323	853	24	9	0.000936	0.6452	8944.3	0	1
691	52	22	4847.48	3235.04	1781	575	99	23	0.001075	0.7843	8062.3	2	3
692	52	23	4794.68	2966.84	3809	1413	162	23	0.001014	0.706	7632.2	0	1
693	52	24	2063.78	1777.14	39	32	152	14	0.000988	0.7054	7211.1	0	1
694	52	25	4065.1	3465.36	2538	1024	121	13	0.001007	0.6527	6800.7	0	0
695	52	26	3740.27	3468.5	1669	811	189	20	0.00104	0.7505	6403.1	2	4
696	52	27	3324.36	3393.55	2162	1935	170	17	0.000994	0.756	6020.8	1	0
697	52	29	2888.44	3925.11	1666	1034	331	13	0.000926	0.3966	5315.1	1	10
698	52	30	3008.43	2243.61	402	1122	527	7	0.000968	0.2177	5000	3	8
699	52	31	2409.09	3120.31	1273	2493	1046	6	0.00084	0.2111	4717	3	2
700	52	32	1121.5	1028.03	3631	1655	162	0	0.000837	0.5638	4472.1	2	2
701	52	33	1059.34	639.28	1583	864	238	1	0.000916	0.5743	4272	9	17
702	52	34	3220.8	2132.66	1508	1022	233	5	0.001037	0.6287	4123.1	2	6
703	52	35	3365.5	3746.99	2135	1012	172	22	0.00094	0.7519	4031.1	12	13
704	52	36	1878.03	1839.73	836	599	27	7	0.001002	0.5712	4000	7	8
705	52	37	4336.91	2536.07	4441	1352	163	17	0.001078	0.7755	4031.1	3	6
706	52	38	4067.39	2753.68	1049	518	93	11	0.000883	0.8023	4123.1	2	19
707	52	39	3216.5	1679.02	1105	112	100	8	0.000791	0.7386	4272	6	23
708	52	40	2335.37	2074.34	1248	490	19	0	0.000741	0.5911	4472.1	5	7
709	52	43	2421.3	1385.46	2907	721	143	5	0.001045	0.6459	5315.1	9	7
710	52	44	2403.26	2268.18	399	277	59	5	0.001084	0.6682	5656.9	3	0
711	52	45	2293.37	2657.45	688	379	11	1	0.001179	0.6532	6020.8	7	27
712	52	46	3488.67	4052.12	120	190	2	8	0.001146	0.5011	6403.1	3	34
713	52	50	4209.64	5042.4	543	127	47	2	0.000914	0.6307	8062.3	9	12
714	52	51	4202.85	2694.54	1194	196	48	0	0.00082	0.6459	8500	8	11
715	52	53	5844.52	3069.6	348	509	10	0	0.001054	0.6195	9394.1	1	7
716	52	55	4314.7	4873.51	699	334	0	0	0	0	10307.8	3	2
717	52	70	3803.51	3480.59	1427	726	47	4	0.001037	0.6662	17464.2	0	1
718	52	71	3885.88	4047.69	631	689	14	9	0.000821	0.6231	17951.3	3	6
719	52	79	3651.71	3280.21	1208	859	98	22	0.000833	0.7471	21868.9	2	6
720	52	81	3503.04	2965.64	486	97	3	0	0.000779	0.3432	22852.8	1	1
721	52	84	4093.03	3565.67	667	458	0	0	0.000847	0	24331.1	0	0
723	53	15	2786.03	2561.01	866	253	82	0	0.000793	0.4064	11068	2	7
724	53	17	4364.97	3041.88	3264	1778	210	12	0.00099	0.7355	10124.2	1	2
725	53	18	7241.68	2008.8	15	64	158	9	0.001022	0.72	9656.6	3	8
726	53	20	3919.4	4146.63	1288	936	19	3	0.000955	0.6802	8732.1	0	0
727	53	22	3875.28	2528.61	1385	388	170	18	0.000986	0.7791	7826.2	5	11
728	53	23	4096.5	2780.24	2148	636	159	14	0.000978	0.739	7382.4	6	4
729	53	24	3114.43	3555.99	44	25	229	22	0.001	0.7267	6946.2	3	7
730	53	25	4334.37	2358.54	1442	673	373	25	0.000998	0.6874	6519.2	1	8
731	53	26	3736.3	3594.97	1595	726	263	18	0.000949	0.7281	6103.3	3	6
732	53	28	3995.73	3985.47	3906	1964	134	24	0.000968	0.7463	5315.1	2	7
733	53	29	3398.07	2541.89	2797	811	130	15	0.00099	0.7619	4949.7	6	7
734	53	30	2983.93	3845.57	788	844	225	12	0.000999	0.4983	4609.8	6	8
735	53	32	2569.81	2493.92	1199	490	120	8	0.000908	0.7096	4031.1	0	18
736	53	33	1972.71	2306.9	6323	2298	124	4	0.001043	0.7072	3807.9	4	10
737	53	34	2697.63	1587.15	934	225	204	7	0.001001	0.6612	3640.1	6	12
738	53	35	3058.89	3764.58	2908	569	43	4	0.000955	0.7289	3535.5	5	10
722	53	36	2801.72	4662.34	1821	1675	107	8	0.001023	0.699	3500	0	15
739	53	37	3029.53	2849.44	676	356	154	11	0.001059	0.7841	3535.5	2	13
740	53	38	1941.69	3819.31	40	147	75	15	0.000837	0.8055	3640.1	6	10
741	53	40	6131.46	3424.84	22	114	6	0	0.000866	0.5558	4031.1	0	3
742	53	43	1917.46	961.77	893	473	2	0	0.000883	0.2764	4949.7	2	5
743	53	44	2370.83	1856.04	336	192	3	2	0.000971	0.4607	5315.1	1	2
744	53	47	13460.9	7978.91	11	322	0	1	0.000788	0	6519.2	7	8
745	53	49	5479.01	4547.66	1362	473	15	5	0.001077	0.7811	7382.4	5	5
746	53	52	3316	6106.09	347	372	5	6	0.001002	0.5879	8732.1	2	8
747	53	59	9048.8	3883.72	3	26	1	1	0.001106	0.4771	12020.8	4	4
748	53	61	4243.33	3404.17	892	545	8	2	0.000969	0.4273	12980.8	3	3
749	53	64	4911.54	3352.27	785	310	3	1	0.000988	0.5441	14430.9	0	2
750	53	65	4179.83	2754.46	934	400	0	0	0.000959	0	14916.4	1	9
751	53	67	3176.64	2416.13	961	735	33	6	0.000937	0.6335	15890.2	1	7
752	53	68	3193.3	1476.09	814	200	107	4	0.000931	0.6736	16378.3	0	0
753	54	15	3284.39	2281.36	1407	621	529	2	0.000779	0.0925	10920.2	1	1
754	54	16	3992.95	5789.58	735	677	68	5	0.000884	0.4225	10440.3	2	7
755	54	17	3335.71	2410.58	1628	699	69	14	0.000938	0.8028	9962.4	0	7
756	54	18	4064.83	3097.69	748	459	187	13	0.000979	0.6914	9486.8	2	0
757	54	19	3524.31	3972.59	1051	975	111	17	0.001008	0.7256	9013.9	0	0
758	54	21	3767.59	1271.39	945	172	10	6	0.00105	0.7554	8077.7	0	4
759	54	22	3635.69	3436.85	2940	1197	98	19	0.000987	0.7721	7615.8	1	2
760	54	23	3770.81	2437.99	4562	1114	89	9	0.00104	0.7653	7158.9	2	6
761	54	24	3773.89	2931.67	3192	1639	245	33	0.000945	0.7009	6708.2	1	0
762	54	25	3756.4	1961.02	1323	282	141	21	0.000989	0.8047	6265	0	1
763	54	26	3887.16	4123.38	2714	2198	256	16	0.000925	0.7146	5831	2	3
764	54	27	5683.18	502.6	4	1	52	13	0.000952	0.7869	5408.3	6	13
765	54	28	3456.26	2692.8	2690	844	89	17	0.000926	0.7972	5000	1	12
766	54	29	3461.5	3854.45	611	267	112	17	0.000906	0.7901	4609.8	1	4
767	54	31	2577.31	1186.59	614	896	42	0	0.000965	0.408	3905.1	4	18
768	54	32	1832.58	1676.13	1748	399	45	0	0.001023	0.7308	3605.6	5	19
769	54	33	4723.3	2878.59	958	401	189	20	0.001081	0.7406	3354.1	6	13
770	54	34	4369.41	4719.35	1141	966	134	10	0.001012	0.6983	3162.3	4	14
771	54	35	3679.16	4658.76	631	760	89	9	0.001024	0.7532	3041.4	5	13
772	54	36	2957.42	6932.33	24	283	121	18	0.001021	0.7593	3000	9	14
773	54	37	3708.67	4655.71	858	752	163	14	0.001143	0.7547	3041.4	4	15
774	54	38	3877.49	3444.78	688	390	63	8	0.001099	0.7298	3162.3	8	7
775	54	39	4433.98	4146.66	1291	485	95	14	0.001141	0.7931	3354.1	6	7
776	54	40	12752.4	7405.96	9	20	21	9	0.001068	0.7645	3605.6	4	3
777	54	41	2967.82	5876.02	416	567	15	10	0.001177	0.7936	3905.1	5	2
778	54	43	1849.17	7221.98	65	590	8	7	0.001083	0.6672	4609.8	3	1
779	54	44	2280.45	8091.89	74	116	32	5	0.00108	0.6965	5000	5	1
780	54	45	4724.63	6999.09	625	1317	47	14	0.001047	0.6418	5408.3	2	5
781	54	46	1793.86	7361.38	37	776	9	10	0.001002	0.4436	5831	3	5
782	54	48	2906.56	8018.93	188	907	34	7	0.00109	0.7697	6708.2	0	0
783	54	49	3456.74	4405.21	372	438	33	11	0.001051	0.7409	7158.9	0	0
784	54	50	2903.3	4292.03	619	187	14	3	0.001103	0.6963	7615.8	0	1
785	54	51	3275.97	5671.12	219	360	3	1	0.000953	0.5984	8077.7	0	0
786	54	58	5730.62	3906.3	586	320	39	6	0.001035	0.7536	11401.8	2	8
787	54	59	4684.97	4214.65	513	276	14	8	0.000936	0.7457	11884.9	2	0
788	54	60	4440.4	2162.85	953	142	39	1	0.000888	0.7105	12369.3	0	0
789	54	61	4975.51	2691.73	1095	530	165	23	0.00094	0.7262	12855	2	1
790	54	62	4581.6	4926.66	954	1230	117	2	0.000977	0.607	13341.7	0	0
791	54	63	4352.93	1555.54	301	49	112	10	0.000876	0.7557	13829.3	0	0
792	54	64	6790.68	1651.63	78	22	11	1	0.001008	0.5981	14317.8	3	1
793	54	66	5046.88	2804.46	1881	510	90	17	0.000947	0.7184	15297.1	2	6
794	54	67	2981.18	2844.57	1361	975	86	10	0.000785	0.7541	15787.7	2	3
795	54	69	3409.82	3511.53	612	219	39	11	0.000753	0.7224	16770.5	2	4
796	54	72	2709.71	3297.08	77	107	0	0	0.000839	0	18248.3	5	5
797	54	77	2809.63	3758.02	236	454	1	3	0.000952	0.4392	20718.3	7	13
798	54	81	4377.18	3323.24	2168	594	58	8	0.001006	0.7688	22699.1	2	8
799	54	82	3377.79	2058.66	577	155	4	0	0.001044	0.4734	23194.8	0	4
800	54	85	5627.5	1066.55	27	12	0	0	0	0	24683	4	15
801	55	13	2301.47	1821.06	326	177	9	0	0.000851	0.647	11762	6	8
802	55	16	4839.61	2872.96	8	4	693	7	0.000999	0.114	10307.8	8	8
803	55	17	3993.66	4323.78	27	15	126	7	0.000902	0.4578	9823.4	0	16
804	55	18	3767.72	3380.54	311	71	29	6	0.000978	0.7728	9340.8	8	13
805	55	19	3164.85	4696.21	368	616	53	7	0.001124	0.7084	8860	0	6
806	55	20	3690.81	4054.42	654	389	4	1	0.001081	0.7137	8381.5	4	21
807	55	21	2517.77	3375.98	732	444	52	9	0.001055	0.797	7905.7	3	9
808	55	22	3033.77	2133.37	2139	572	117	8	0.000971	0.7525	7433	0	0
809	55	23	2357.71	3244.98	457	608	133	14	0.000913	0.7097	6964.2	0	3
810	55	24	3733.29	2569.36	1457	554	161	11	0.001012	0.7775	6500	7	4
811	55	25	3525.26	3125.97	1441	868	135	11	0.001052	0.7608	6041.5	5	12
812	55	26	3908.56	3066.44	3042	1141	328	21	0.000943	0.676	5590.2	6	2
813	55	27	3400.54	3343.09	3322	1118	124	11	0.001007	0.7442	5147.8	10	3
814	55	29	3877	4198.6	2637	1374	217	22	0.001	0.7374	4301.2	5	9
815	55	30	3767.25	3136.68	2380	717	167	28	0.000977	0.8012	3905.1	3	3
816	55	31	4198.59	3448.27	130	123	85	16	0.000975	0.7989	3535.5	4	3
817	55	32	2157.54	3333.79	1404	293	93	9	0.001002	0.8027	3201.6	2	0
818	55	33	4193.76	2832.29	702	383	182	30	0.001065	0.7865	2915.5	1	4
819	55	34	4537.14	4722.52	2895	1170	127	38	0.001069	0.8181	2692.6	1	7
820	55	35	3463.46	3576.45	969	338	53	14	0.001025	0.7569	2549.5	1	6
821	55	36	2420.06	3220.5	9	10	18	5	0.001	0.8028	2500	2	4
822	55	37	4940.51	5528.46	1345	1130	71	11	0.001129	0.7643	2549.5	1	1
823	55	38	4775.11	4923.78	391	117	24	0	0.000986	0.6691	2692.6	0	3
824	55	39	5021.57	4957.86	693	389	7	5	0.001008	0.7505	2915.5	1	1
825	55	44	4855.43	7106.74	304	284	5	1	0.001044	0.3458	4717	1	3
826	55	45	4849.86	7321.98	88	255	3	2	0.001082	0.2923	5147.8	0	0
827	55	46	4820.89	9460.27	47	304	20	10	0.001146	0.5133	5590.2	4	4
828	55	47	5564.07	6367.5	149	264	4	2	0.001059	0.4151	6041.5	4	5
829	55	48	4869.34	4918.68	1264	402	51	7	0.001117	0.7445	6500	0	0
830	55	55	4432.54	4175.45	664	456	51	5	0.001079	0.3612	9823.4	6	4
831	55	59	3790.76	3759.21	743	544	19	5	0.00101	0.7267	11768.6	3	5
832	55	62	4599.12	2806.88	391	238	162	9	0.001001	0.694	13238.2	3	5
833	55	63	4703.65	3065.49	2453	804	192	11	0.000994	0.7093	13729.5	0	0
834	55	64	5157.72	2249.07	578	114	91	12	0.000913	0.7557	14221.5	4	6
835	55	65	5742.91	3498.15	2111	920	26	3	0.000996	0.7932	14713.9	2	3
836	55	66	5679.06	2301.89	967	438	112	6	0.000914	0.6916	15206.9	1	4
837	55	67	4434.78	1263.15	20	13	8	0	0.000931	0.6376	15700.3	0	0
838	55	69	1233.79	2492.94	1327	227	0	0	0.00076	0	16688.3	0	0
839	55	79	3076.66	2683.68	562	253	33	2	0.000908	0.7059	21644.9	3	6
840	55	80	3477.64	2820.08	208	299	16	6	0.000992	0.6602	22141.6	1	6
841	55	82	3990.07	2815.94	0	0	14	3	0	0.7806	23135.5	0	0
842	55	84	4368.93	2138.07	650	324	12	1	0	0.7152	24129.9	3	1
884	56	12	3785.51	2364.6	1391	351	1	1	0.000876	0.4662	11986.9	3	3
883	56	13	3619.08	2503.51	2683	560	26	3	0.000956	0.7948	11665.2	1	3
843	56	14	3540.08	2469.94	1387	402	123	8	0.000995	0.7647	11180.3	0	15
844	56	15	2114.62	3928.91	19	81	160	8	0.000896	0.5907	10688.8	4	11
845	56	16	3861.11	3185.67	1206	590	40	1	0.000846	0.3085	10198	0	2
846	56	19	2345.07	3337.27	628	422	36	7	0.001034	0.7348	8732.1	3	8
847	56	20	3079.74	3985.11	757	850	97	8	0.0011	0.7248	8246.2	3	7
848	56	21	2871.15	3804.62	221	329	65	12	0.001108	0.7112	7762.1	3	10
849	56	22	3164.79	3979.67	366	659	90	14	0.001081	0.7475	7280.1	1	9
850	56	23	3711.14	3461.14	1476	1129	142	21	0.001002	0.7585	6800.7	5	29
851	56	24	3171.43	2811.64	2234	691	123	5	0.00097	0.7051	6324.6	7	17
852	56	25	3317.92	3920.8	2030	1356	245	13	0.000977	0.6698	5852.3	4	19
853	56	26	4034.38	2850.09	2424	684	177	20	0.000998	0.7881	5385.2	5	13
854	56	27	5370.17	1081.69	17	7	88	13	0.000991	0.7847	4924.4	9	7
855	56	28	3579.47	2541.05	2913	957	104	12	0.001108	0.7618	4472.1	1	7
856	56	29	3317.08	3053.37	967	527	49	10	0.000912	0.674	4031.1	2	3
857	56	32	3962.59	3943.2	1306	544	12	5	0.001058	0.7803	2828.4	5	4
858	56	33	4860.06	4876.44	234	210	7	6	0.001068	0.6578	2500	9	13
859	56	34	2830.18	3364.88	37	10	5	1	0.001008	0.7444	2236.1	4	13
860	56	35	3901.19	5261.47	1098	575	24	9	0.001021	0.8295	2061.6	1	8
861	56	36	4673.43	6608.1	329	240	40	5	0.001	0.6767	2000	7	4
862	56	37	4520	6467.12	53	111	8	2	0.001193	0.587	2061.6	1	2
863	56	39	3529.61	5787.47	73	69	4	1	0.000985	0.5212	2500	1	1
864	56	40	572.53	706.68	165	93	3	1	0.001222	0.4103	2828.4	2	1
865	56	41	679.59	675.68	159	101	1	0	0.001282	0.301	3201.6	3	1
866	56	42	4146.92	4150.41	189	116	0	1	0	0	3605.6	3	1
867	56	51	5698.7	9900.81	4	6	0	0	0.001304	0	7762.1	0	1
868	56	53	5206.01	3650.5	1895	446	46	8	0.001078	0.6033	8732.1	0	4
869	56	55	6315.39	1588.5	26	1	95	15	0.00094	0.7288	9708.2	1	7
870	56	56	4394.44	2099.66	356	78	39	3	0.000947	0.3759	10198	1	1
871	56	57	3360.12	3774.59	468	212	6	1	0.001033	0.5976	10688.8	6	10
872	56	58	4189.9	3143.79	968	343	80	8	0.000995	0.5028	11180.3	1	2
873	56	60	4441.2	2136.88	2025	524	21	1	0.000835	0.6802	12165.5	4	5
874	56	61	5035.56	1824.46	591	477	114	6	0.000888	0.7004	12659	4	1
875	56	62	4608.17	2572.58	1424	512	183	5	0.001003	0.611	13152.9	5	4
876	56	63	5840.92	3863.82	2970	1653	134	8	0.000953	0.7273	13647.3	2	1
877	56	64	2613.96	3715.31	3	6	60	12	0.000921	0.7297	14142.1	1	3
878	56	65	5752.46	1213.79	282	15	19	2	0.000992	0.5108	14637.3	0	2
879	56	66	6187.58	4239.28	37	11	118	8	0.000867	0.7524	15132.7	1	2
880	56	67	3804.23	1806.94	1213	1341	16	3	0.00077	0.7159	15628.5	1	4
881	56	74	4937.4	5019.05	269	329	0	0	0.000964	0	19105	0	4
882	56	83	2968.28	2434.95	1066	850	82	8	0	0.6538	23585	0	0
885	57	13	4533.95	2091.74	1981	730	50	1	0.000981	0.643	11597.4	2	4
886	57	14	4452.93	1944.99	389	173	150	16	0.000907	0.7584	11101.8	3	8
887	57	15	4228.89	3261.1	1802	519	3	2	0.000815	0.4532	10606.6	1	12
888	57	17	4049.33	3515.02	251	64	0	0	0.001026	0	9617.7	0	2
889	57	18	4418.1	3683.71	1073	462	70	6	0.000992	0.6489	9124.1	2	18
890	57	19	2472.42	2719.81	1188	837	218	14	0.000982	0.6495	8631.3	5	20
891	57	20	2757.55	3704.77	1709	1068	281	15	0.001035	0.5981	8139.4	7	18
892	57	21	2036.57	3914.99	286	228	364	8	0.001009	0.4726	7648.5	7	18
893	57	22	2686.91	5289.51	1260	3983	482	10	0.001058	0.4301	7158.9	5	16
894	57	23	2301.13	3996.4	1051	1859	218	19	0.001112	0.6785	6670.8	7	13
895	57	24	2240.2	4405.45	32	513	44	10	0.000992	0.7803	6184.7	7	10
896	57	25	2832.64	3900.42	2025	1040	208	2	0.000985	0.5654	5700.9	2	17
897	57	26	4067.99	3156.57	1263	719	107	19	0.001114	0.768	5220.2	8	8
898	57	27	2987.09	2008.25	247	107	71	13	0.001145	0.7828	4743.4	5	12
899	57	28	3198.74	4257.29	163	237	41	10	0.001077	0.7467	4272	2	4
900	57	29	3270	3157.67	1160	412	50	5	0.001018	0.62	3807.9	0	5
901	57	31	3373.24	2647.39	101	63	13	5	0.001053	0.8056	2915.5	1	4
902	57	34	2687.86	4574.45	232	257	1	0	0.001059	0.4515	1802.8	3	3
903	57	35	2118.98	5538.7	0	0	5	0	0.001094	0.4321	1581.1	1	1
904	57	36	928	5433.19	19	27	10	4	0.001184	0.3489	1500	4	2
905	57	37	2738.7	3567.95	155	85	2	6	0.001271	0.4127	1581.1	1	1
906	57	38	2957.71	3762.83	813	173	5	2	0.001219	0.5737	1802.8	1	0
907	57	39	3808.53	2240.68	765	191	1	2	0.001217	0.4729	2121.3	4	1
908	57	40	3840.97	3864.37	1174	582	15	7	0.001113	0.7755	2500	2	0
909	57	42	2769.18	4764.58	65	49	3	9	0.001074	0.5195	3354.1	1	3
910	57	43	3578.43	4707.78	1065	406	38	5	0.00108	0.7446	3807.9	0	0
911	57	44	4103.11	3421.93	1248	353	52	17	0.000972	0.6511	4272	1	1
912	57	46	4483.48	4442.4	250	196	59	7	0.001068	0.7665	5220.2	3	4
913	57	51	5190.44	4872.42	1911	500	53	11	0.001066	0.6936	7648.5	0	4
914	57	53	4562.48	3905.65	476	1347	40	5	0.000966	0.6235	8631.3	0	2
915	57	54	4328.71	1060.78	444	105	55	8	0.001031	0.7553	9124.1	2	3
916	57	55	5642.07	2723.86	2983	1169	44	8	0.00099	0.7792	9617.7	4	2
917	57	56	2718.55	1782.24	1593	963	95	14	0.001009	0.763	10111.9	5	5
918	57	57	3508.65	2313.43	2002	1166	167	5	0.001	0.3599	10606.6	4	4
919	57	59	3973.05	2057.79	371	68	12	3	0.000867	0.6105	11597.4	6	1
920	57	61	4830.8	1721.63	2294	380	58	5	0.000922	0.7185	12589.7	5	5
921	57	63	5255.01	2945.75	1494	440	109	18	0.001079	0.7844	13583.1	1	1
922	57	65	7510.79	3197.18	679	204	0	0	0.001102	0	14577.4	6	1
923	57	66	4304.24	3201.52	1621	534	9	6	0.000941	0.7608	15074.8	1	4
924	57	72	3408.23	5309.25	102	197	0	0	0.001198	0	18062.4	1	1
925	57	80	3549.93	5449.01	382	234	22	5	0.000976	0.6479	22051.1	3	1
926	57	81	3436.04	3128.9	1702	864	417	7	0.00091	0.5776	22549.9	2	3
927	57	82	3488.8	2138.13	1036	508	184	8	0	0.7114	23048.9	3	6
976	58	12	5302.14	2817.41	3140	584	47	9	0.000992	0.6972	11991.2	0	0
928	58	13	5620.93	1429.9	132	45	23	13	0.000971	0.6124	11543.4	0	0
929	58	15	3611.68	3064.03	1617	240	16	1	0.00085	0.7538	10547.5	6	6
930	58	16	2614.42	1651.07	33	90	4	4	0.001126	0.7084	10049.9	2	18
931	58	17	3973.76	2808.75	2490	1330	17	5	0.000965	0.8006	9552.5	6	75
932	58	18	2958.51	2874.73	1267	593	106	8	0.000908	0.7168	9055.4	7	34
933	58	19	1745.03	1434.93	695	319	309	12	0.000938	0.6094	8558.6	9	39
934	58	20	3038.34	4115.79	1769	1109	375	10	0.001012	0.5069	8062.3	9	25
935	58	21	2086.49	3171.41	1212	766	478	7	0.001037	0.4903	7566.4	8	5
936	58	22	2540.7	3254.8	1772	1147	470	19	0.001009	0.5431	7071.1	5	8
937	58	24	2837.28	4446.03	2256	2665	327	16	0.001	0.5301	6082.8	3	9
938	58	25	2579.91	4119.43	1716	1217	168	27	0.001013	0.7284	5590.2	4	5
939	58	26	3202.17	4176.23	903	802	140	15	0.001076	0.7103	5099	3	1
940	58	27	3095.24	7661.54	100	780	75	30	0.001063	0.6599	4609.8	2	3
941	58	28	3857.56	5181.38	3191	1893	315	34	0.001028	0.6609	4123.1	6	6
942	58	29	3121.47	4307.7	1239	939	164	18	0.000978	0.6722	3640.1	1	7
943	58	31	3477.62	3176.56	170	176	6	8	0.000943	0.5107	2692.6	0	1
944	58	32	3808.84	2252.15	665	357	3	0	0.000995	0.2442	2236.1	1	0
945	58	33	3357.18	4383.19	925	656	87	10	0.001045	0.7472	1802.8	0	1
946	58	34	3267.79	4722.64	1804	1128	213	17	0.001146	0.7366	1414.2	2	0
947	58	35	3712.44	7499.99	455	1096	92	21	0.001147	0.7635	1118	2	2
948	58	36	2955.13	7693.48	666	3534	51	14	0.001157	0.6215	1000	1	4
949	58	37	4470.78	6840.55	257	1451	60	14	0.001189	0.8019	1118	0	0
950	58	38	2747.85	6895.63	435	688	39	9	0.001137	0.7364	1414.2	2	2
951	58	39	3529.24	3864.08	161	164	55	8	0.001173	0.7949	1802.8	2	4
952	58	40	4158.58	4488.32	1474	699	154	14	0.001128	0.7797	2236.1	1	3
953	58	41	4591.56	7671.8	68	174	40	13	0.001146	0.8123	2692.6	2	14
954	58	42	2795.35	6483.16	718	1202	16	11	0.001039	0.7306	3162.3	1	0
955	58	43	2846.63	1171.69	419	26	159	5	0.000984	0.713	3640.1	3	10
956	58	44	3340.34	3616.97	1949	632	99	7	0.00096	0.7612	4123.1	0	2
957	58	45	4075.23	2687.27	1567	128	18	3	0.001059	0.6971	4609.8	0	3
958	58	46	3788.8	3900.86	2005	779	120	13	0.000993	0.7629	5099	1	6
959	58	50	4659.89	4248.29	1033	525	192	15	0.000958	0.5772	7071.1	0	1
960	58	51	4957.9	2176.38	1158	125	102	1	0.000991	0.6272	7566.4	5	4
961	58	52	4111.39	2473.86	1382	695	328	15	0.001038	0.7118	8062.3	3	8
962	58	53	3703.9	2004.12	1611	423	9	6	0.001003	0.7315	8558.6	0	0
963	58	54	3974.12	2244.38	2463	360	173	17	0.001056	0.7221	9055.4	0	0
964	58	55	3985.76	502.6	10	1	44	10	0.001049	0.7527	9552.5	0	0
965	58	56	6756.21	1731.35	107	56	253	33	0.001102	0.717	10049.9	1	6
966	58	57	6898.85	2630.66	47	13	111	25	0.000892	0.6873	10547.5	5	28
967	58	58	3044.48	1086.68	25	4	85	3	0.001052	0.6296	11045.4	1	11
968	58	60	3524.94	3042.51	1774	344	19	8	0.001055	0.7219	12041.6	4	0
969	58	63	3598.98	3252.72	581	242	14	5	0.001181	0.6809	13537	3	7
970	58	66	3865.09	4126.83	104	56	0	0	0.000966	0	15033.3	0	1
971	58	67	1858.14	3067.16	228	319	0	1	0.001038	0.301	15532.2	0	1
972	58	70	3385.76	4804.3	380	414	1	2	0.001264	0.4581	17029.4	5	5
973	58	77	3072.65	2831.44	761	117	16	4	0.001015	0.7403	20524.4	5	12
974	58	78	3783.11	3805.02	842	413	72	6	0.000971	0.7003	21023.8	6	18
975	58	83	2734.71	2699.37	1593	553	54	25	0.000886	0.7382	23521.3	5	22
977	59	12	4081.06	2713.91	817	245	4	1	0.000815	0.5516	11929.2	6	31
978	59	14	3443.88	1793.3	589	200	23	3	0.000954	0.5968	11011.4	10	33
979	59	16	3638.64	2846.43	1535	645	44	13	0.001069	0.7769	10012.5	11	19
980	59	18	2586.32	2544.79	834	542	95	5	0.000907	0.66	9013.9	6	37
981	59	19	3889.56	3456.48	1442	780	171	14	0.000943	0.7708	8514.7	2	15
982	59	20	2690.22	2374.84	1231	1058	284	10	0.000978	0.4888	8015.6	3	29
983	59	21	2519	3478.29	4155	2072	242	14	0.001017	0.63	7516.6	14	11
984	59	22	2950.07	3782.75	3189	2631	457	16	0.001007	0.6522	7017.8	4	5
985	59	23	3543.41	3774.66	1025	762	285	10	0.001045	0.5427	6519.2	0	20
986	59	24	1992.32	8552.2	10	7	352	14	0.00098	0.6251	6020.8	0	3
987	59	25	3321.24	4116.4	3546	2775	475	16	0.00097	0.6197	5522.7	1	8
988	59	26	2684.04	3179.49	2623	1013	377	18	0.00094	0.6438	5024.9	7	23
989	59	27	3441.26	3693.37	1729	748	242	24	0.001016	0.729	4527.7	3	18
990	59	28	3448.96	4107.93	2248	1375	251	26	0.001084	0.7421	4031.1	4	8
991	59	29	3688.73	4328.09	714	412	273	28	0.001026	0.7512	3535.5	4	8
992	59	30	3289.8	3253.73	2252	978	297	11	0.001032	0.6748	3041.4	2	4
993	59	31	3439.45	3605.19	637	292	62	7	0.001033	0.7758	2549.5	1	7
994	59	32	2912.45	2986.97	1991	475	143	6	0.001083	0.6787	2061.6	6	11
995	59	33	2645.61	5251.77	1410	1175	232	20	0.001084	0.6914	1581.1	2	6
996	59	34	3247.89	5895.89	2815	2176	239	35	0.001141	0.7278	1118	1	5
997	59	35	3678.84	7058.71	947	3191	151	27	0.001189	0.7876	707.1	3	7
998	59	36	1693.15	7810.9	97	1341	117	15	0.001185	0.5741	500	2	0
999	59	37	3470.51	7356.78	1893	5173	86	12	0.001184	0.7398	707.1	0	0
1000	59	38	2863.7	3591.67	594	347	148	17	0.001235	0.739	1118	2	3
1001	59	39	2894.54	2520.24	362	98	2	2	0.001159	0.6762	1581.1	7	0
1002	59	40	2009.15	7440.28	83	755	32	9	0.001021	0.7527	2061.6	0	3
1003	59	41	3579.77	5462.44	788	705	23	6	0.001055	0.7454	2549.5	6	21
1004	59	42	4349.39	7440.53	187	929	27	14	0.000995	0.6625	3041.4	1	0
1005	59	43	3466.27	2014.54	1869	351	192	8	0.001035	0.6981	3535.5	2	8
1006	59	44	3314.13	2654.24	1074	672	248	9	0.001068	0.7001	4031.1	2	3
1007	59	45	3745.35	3312.9	2553	900	224	10	0.001103	0.7256	4527.7	3	4
1008	59	46	3352.32	4926.99	382	383	82	24	0.00115	0.6625	5024.9	2	5
1009	59	49	4250.4	5591.22	1197	1707	138	4	0.001008	0.6867	6519.2	0	1
1010	59	50	4381.45	4516.09	1945	1498	279	9	0.00097	0.4696	7017.8	4	2
1011	59	51	5269.87	1525.92	826	43	110	5	0.000981	0.6536	7516.6	0	0
1012	59	52	4213.24	3335.55	3217	1197	393	19	0.001103	0.703	8015.6	1	0
1013	59	53	3791.08	3194.8	1232	887	179	20	0.001073	0.628	8514.7	0	0
1014	59	54	4161.34	2505.08	1879	565	235	24	0.001081	0.743	9013.9	1	1
1015	59	56	3717.85	3102.09	6013	953	147	2	0.00104	0.67	10012.5	0	0
1016	59	57	3441.9	2252.02	846	739	118	21	0.001075	0.7714	10511.9	2	9
1017	59	60	4769.98	4901.17	164	317	4	7	0.001008	0.6093	12010.4	5	15
1018	59	61	4371.76	8848.96	102	195	0	1	0.000965	0.2764	12510	0	0
1019	59	67	2184.92	3670.44	178	169	0	0	0.0009	0	15508.1	0	0
1020	59	74	3390.05	4093.48	165	162	0	0	0.001105	0	19006.6	1	7
1021	59	83	3223.81	3089.75	780	300	22	1	0.000905	0.7334	23505.3	3	5
1022	59	84	2405.77	1704.03	1042	435	70	4	0	0.671	24005.2	6	10
1023	60	14	4245.68	2664.85	950	296	14	1	0.001008	0.68	11000	2	23
1024	60	15	4859.8	3037.3	412	245	28	5	0.001029	0.5768	10500	5	10
1025	60	18	3474.58	3020.65	1544	1412	193	13	0.00103	0.6727	9000	7	24
1026	60	19	3849.43	3150.49	1977	717	371	10	0.001003	0.7141	8500	4	22
1027	60	20	3181.38	3445.49	1017	537	185	11	0.001021	0.6846	8000	14	36
1028	60	21	3474.62	3382.83	1828	907	417	11	0.001025	0.6045	7500	10	34
1029	60	22	3232.12	4484.61	1820	1970	307	26	0.001034	0.6931	7000	10	25
1030	60	23	3228.63	3742.63	1113	666	378	14	0.001071	0.5887	6500	10	31
1031	60	24	3381.37	5828.95	825	1998	282	22	0.001036	0.6398	6000	17	31
1032	60	25	2872.07	4460.25	751	1393	567	13	0.00102	0.5802	5500	6	20
1033	60	26	3993.67	4777	3049	1874	389	23	0.000981	0.7203	5000	6	49
1034	60	27	3837.47	3950	234	311	179	14	0.00098	0.7157	4500	2	24
1035	60	28	3319.13	5314.07	4188	3689	427	9	0.001012	0.6646	4000	1	8
1036	60	29	3131.73	3462.36	1647	2378	217	11	0.001082	0.6845	3500	2	12
1037	60	30	3982.76	5450.31	1725	3647	229	29	0.001094	0.7601	3000	9	18
1038	60	31	876.11	3874.75	13	149	47	9	0.001078	0.8092	2500	4	14
1039	60	32	3434.72	3166.79	922	418	170	8	0.000957	0.7017	2000	7	12
1040	60	33	3239.05	3251.68	1458	420	128	11	0.001105	0.7703	1500	2	7
1041	60	34	2957.2	4897.03	1957	1016	50	7	0.001126	0.7035	1000	3	4
1042	60	35	3111.87	7604.92	665	3274	117	24	0.001175	0.6774	500	0	2
1043	60	36	3079.96	7643.61	281	4223	84	16	0.00113	0.5358	0	4	4
1044	60	37	1758.38	7627.83	835	3643	62	12	0.001214	0.4803	500	1	1
1045	60	38	2861.9	5861.64	586	848	33	6	0.00119	0.6039	1000	4	10
1046	60	39	2958.38	5946.26	231	781	107	20	0.001157	0.7689	1500	8	5
1047	60	40	2963.93	5693.33	1029	2017	167	25	0.001081	0.7139	2000	12	3
1048	60	41	3946.25	5203.09	74	40	45	17	0.001111	0.804	2500	8	4
1049	60	42	3548.89	4622.52	1450	1744	57	20	0.001077	0.7629	3000	6	7
1050	60	43	3885.64	4124.26	2291	799	114	13	0.001019	0.7595	3500	0	5
1051	60	44	3414.78	4353.49	336	287	34	10	0.000878	0.7475	4000	1	6
1052	60	45	3815.51	4849.42	1056	715	62	13	0.001007	0.8016	4500	0	7
1053	60	46	2552.71	6313.63	672	3607	56	15	0.001138	0.4279	5000	3	6
1054	60	47	3184.45	3176.86	924	853	49	16	0.001071	0.8057	5500	2	8
1055	60	48	3635.32	2887.83	2331	1871	212	16	0.001038	0.7369	6000	5	9
1056	60	49	3270.51	2987.84	375	791	160	15	0.001099	0.7696	6500	1	9
1057	60	50	5673.98	969.85	107	34	132	13	0.001086	0.707	7000	7	8
1058	60	51	5253.82	3564.17	4218	1408	243	19	0.00107	0.7429	7500	0	1
1059	60	52	4223.04	3322.26	1740	1708	79	23	0.001111	0.6187	8000	2	2
1060	60	53	3032.03	1210.17	43	17	145	19	0.001081	0.6264	8500	0	0
1061	60	54	3377.23	2667.82	2588	1088	265	16	0.001017	0.6697	9000	0	0
1062	60	55	3376.38	1690.78	1400	213	103	16	0.000975	0.7027	9500	1	12
1063	60	56	3170.21	1447.57	525	37	143	8	0.001131	0.594	10000	2	6
1064	60	57	2956.81	2079.27	584	827	21	15	0.001119	0.6296	10500	1	3
1065	60	59	3182.99	2396.82	645	387	32	8	0.000964	0.6703	11500	7	4
1066	60	61	3033.01	6928.21	560	631	0	0	0.000988	0	12500	14	8
1067	60	62	1924.74	9466.34	12	173	0	0	0.001037	0	13000	7	19
1068	60	65	3867.45	2326.12	640	115	1	0	0.001068	0	14500	10	15
1069	60	77	3031.83	4726.83	448	1099	0	0	0.001048	0	20500	8	5
1070	60	80	1958.93	4209.37	205	360	1	3	0.000964	0.4868	22000	9	20
1071	60	84	2454.88	2554.34	541	242	0	1	0	0	24000	7	45
1072	61	15	1507.9	4210.58	7	55	2	0	0.000923	0.1775	10511.9	6	23
1073	61	17	4029.9	2926.13	271	66	219	7	0.000923	0.1862	9513.1	7	17
1074	61	18	2943.73	3638.09	1773	1041	114	8	0.000925	0.6597	9013.9	13	19
1075	61	19	4533.7	3520.9	2069	760	118	15	0.000953	0.7114	8514.7	8	13
1076	61	20	3974.38	4017.14	942	651	193	15	0.001003	0.7434	8015.6	9	9
1077	61	21	3534.17	2855.12	2787	1047	321	20	0.000984	0.7341	7516.6	10	15
1078	61	22	3844.47	4740.91	4373	2768	283	25	0.001005	0.7266	7017.8	13	21
1079	61	23	3899.38	5071.48	1240	1370	198	12	0.001064	0.6851	6519.2	5	8
1080	61	24	3425.93	6308.82	926	1311	96	7	0.001024	0.5384	6020.8	6	13
1081	61	25	3032.93	5670.9	1930	3365	220	16	0.001014	0.6896	5522.7	0	6
1082	61	26	3148.59	5740	1179	1932	234	23	0.001051	0.6581	5024.9	2	8
1083	61	27	2877.8	3928.28	2439	1348	117	18	0.001079	0.7073	4527.7	3	6
1084	61	28	9945.7	4198.54	8	36	120	15	0.001026	0.7527	4031.1	4	7
1085	61	29	1237.79	3468.37	590	839	46	2	0.001063	0.5652	3535.5	8	8
1086	61	30	2011.53	2588.32	1908	1219	146	7	0.001052	0.7334	3041.4	3	5
1087	61	31	3659.08	4819.26	5077	3169	333	17	0.001026	0.6823	2549.5	8	7
1088	61	33	3775.47	5610.65	2472	2418	182	24	0.001094	0.7033	1581.1	4	12
1089	61	34	3068.6	5467.65	2961	2136	84	14	0.001066	0.7659	1118	2	13
1090	61	35	1612.32	6130.01	1030	1277	112	15	0.001133	0.7519	707.1	7	6
1091	61	36	2574.37	6070.54	1947	1871	416	24	0.001159	0.7132	500	4	2
1092	61	37	2344.83	6166.92	1481	1704	343	18	0.001126	0.7285	707.1	2	1
1093	61	38	2855.44	4857.69	2763	1339	237	19	0.001119	0.7826	1118	0	2
1094	61	39	1847.51	4246.4	1013	1026	113	12	0.001098	0.684	1581.1	4	7
1095	61	40	2134.38	4057.04	4203	1682	184	13	0.00104	0.7431	2061.6	3	7
1096	61	41	2203.9	3167.42	779	1181	49	4	0.001091	0.5702	2549.5	10	11
1097	61	42	2684.1	1653.76	254	297	37	11	0.001013	0.8145	3041.4	5	10
1098	61	43	2567.27	961.52	39	21	25	6	0.001019	0.7965	3535.5	6	2
1099	61	44	3948.22	2649.76	2341	734	135	16	0.000957	0.7717	4031.1	6	5
1100	61	46	3121.7	2827.57	847	1024	94	12	0.001096	0.7863	5024.9	4	3
1101	61	47	2910.19	3867.88	4074	1280	170	22	0.000986	0.7281	5522.7	7	7
1102	61	48	3388.4	689.29	321	23	276	1	0.00099	0.6319	6020.8	4	10
1103	61	49	3572.72	3031.55	7360	1242	150	6	0.001059	0.6713	6519.2	4	4
1104	61	50	4650.75	2085.39	1487	484	102	28	0.001031	0.7784	7017.8	1	9
1105	61	51	4950.51	3132.14	1275	342	108	21	0.000933	0.7196	7516.6	0	1
1106	61	53	4465.75	3710.43	2242	1267	40	16	0.001166	0.2796	8514.7	1	2
1107	61	55	3509.55	3301.66	464	483	48	7	0.001011	0.5081	9513.1	0	0
1108	61	56	2714.44	3759.52	338	704	6	9	0.001001	0.5671	10012.5	0	6
1109	61	58	3081.94	2654.48	1709	484	62	1	0.000901	0.597	11011.4	0	6
1110	61	59	2948.16	1675.37	914	366	42	6	0.000843	0.7275	11510.9	0	1
1111	61	63	3410.33	3989.67	1669	412	7	16	0.000893	0.5615	13509.3	1	3
1112	61	81	2629.58	3818.22	567	515	33	5	0.000942	0.7073	22505.6	0	0
1113	61	83	2281.75	2988.34	228	500	0	0	0.001107	0.1781	23505.3	1	0
1114	62	15	3118.85	2581.07	2272	689	62	5	0.000843	0.7186	10547.5	3	0
1115	62	17	3810.78	2611.77	1736	819	218	14	0.000931	0.5768	9552.5	5	7
1116	62	18	3958.64	2323.98	1245	351	83	8	0.000943	0.7538	9055.4	4	8
1117	62	19	3515.95	3626.2	2746	1075	53	6	0.001012	0.5838	8558.6	8	5
1118	62	20	4317.65	3707.97	1391	854	148	11	0.000998	0.7532	8062.3	4	30
1119	62	21	999.4	4571.22	1	8	73	11	0.001023	0.7531	7566.4	7	20
1120	62	22	3971.41	4959.26	362	909	81	16	0.000984	0.6223	7071.1	3	31
1121	62	23	4162.05	5798.14	1113	943	118	12	0.001099	0.6778	6576.5	22	12
1122	62	25	3420.36	4579.22	1800	1055	241	23	0.001017	0.7574	5590.2	15	26
1123	62	26	3497.31	5507.91	1432	2613	127	15	0.001067	0.6276	5099	13	25
1124	62	27	541.58	6540.34	8	97	63	8	0.001013	0.6724	4609.8	9	30
1125	62	28	2981.16	4782.42	877	1227	285	34	0.001051	0.7219	4123.1	6	3
1126	62	29	3011.5	4946.63	2325	2447	234	25	0.001144	0.7246	3640.1	5	3
1127	62	30	3606.99	5566.75	2673	2576	200	27	0.001115	0.6785	3162.3	2	6
1128	62	31	3447.4	5538.74	555	698	131	11	0.001128	0.6705	2692.6	2	11
1129	62	32	3774.12	6039.31	1136	1396	131	17	0.001168	0.6721	2236.1	2	6
1130	62	33	3016.57	5648.56	759	928	157	28	0.001223	0.5573	1802.8	3	6
1131	62	34	3552.83	6393.14	579	1224	61	15	0.001092	0.5805	1414.2	6	10
1132	62	35	2260.2	5541.26	1566	1374	138	26	0.001167	0.7399	1118	8	20
1133	62	36	3297.83	7033.34	1093	3201	356	14	0.001168	0.6438	1000	5	12
1134	62	37	2926.11	7082.75	612	2560	252	17	0.001198	0.6698	1118	8	12
1135	62	38	2332.5	6657.54	972	3450	233	23	0.001158	0.6575	1414.2	1	4
1136	62	39	1800.01	5717.2	3126	5082	297	24	0.001137	0.703	1802.8	1	6
1137	62	40	2358.01	3603.4	2853	1004	300	12	0.001059	0.7095	2236.1	0	11
1138	62	41	1850.41	3041.63	1365	887	35	1	0.001169	0.7714	2692.6	0	3
1139	62	43	4075.87	4315.01	2965	2764	95	24	0.001056	0.6835	3640.1	1	0
1140	62	45	3161.01	2754.34	4269	712	254	14	0.000971	0.7185	4609.8	4	4
1141	62	46	2953.98	929.07	365	38	234	7	0.001096	0.7188	5099	9	3
1142	62	47	3618.37	3385.42	1785	1220	133	21	0.000986	0.7466	5590.2	1	16
1143	62	48	4133.41	2212.63	2387	755	187	13	0.000992	0.7384	6082.8	0	9
1144	62	51	4811.82	3585.41	555	168	2	3	0.000977	0.6614	7566.4	2	7
1145	62	52	6529.39	2121.51	1164	157	2	3	0.001045	0.7283	8062.3	2	9
1146	62	53	4641.93	2990.34	391	194	51	12	0.000961	0.7679	8558.6	1	6
1147	62	58	1409.31	1707.1	439	656	5	3	0.00092	0.6762	11045.4	4	4
1148	62	61	2057	2301.62	889	243	7	0	0.000933	0.4309	12539.9	1	0
1149	62	66	3287.73	4009.23	296	254	4	8	0.000917	0.5611	15033.3	0	1
1150	62	76	2052.52	4967.63	149	309	0	0	0.001042	0	20025	0	6
1153	62	79	2739.24	3889.66	530	298	17	3	0.000968	0.6957	21523.2	2	8
1151	62	83	5862.26	2085.75	559	279	1	2	0	0.6489	23521.3	1	1
1152	62	84	8397.62	2131.93	1078	343	3	5	0	0.5371	24020.8	2	2
1154	63	15	2641.62	1285.27	2686	577	192	5	0.000808	0.571	10606.6	1	2
1155	63	17	4395.8	2443.07	1459	546	10	1	0.001087	0.7288	9617.7	4	14
1156	63	18	4408.74	2563.81	1271	471	148	8	0.001056	0.6282	9124.1	7	11
1157	63	19	12509.5	2584.75	19	19	67	13	0.001058	0.7418	8631.3	2	2
1158	63	20	3463.61	3786.59	929	529	126	11	0.000898	0.6479	8139.4	1	2
1159	63	21	2441.51	3834.05	870	708	66	9	0.000883	0.7721	7648.5	8	4
1160	63	22	6931.13	2336.19	20	11	22	4	0.001034	0.6657	7158.9	4	9
1161	63	23	4041.55	5560.08	1598	1767	72	16	0.000914	0.7548	6670.8	11	3
1162	63	26	3569.98	3673.21	741	479	154	12	0.001111	0.6626	5220.2	5	19
1163	63	27	3581.94	4781.2	2369	1623	188	15	0.001081	0.6487	4743.4	2	12
1164	63	28	2623.69	5444.56	458	1390	130	13	0.000979	0.6231	4272	4	16
1165	63	29	3018.88	4177.79	1342	1122	392	21	0.001006	0.6276	3807.9	3	5
1166	63	31	3305.82	5042.07	1438	1497	85	7	0.000893	0.7394	2915.5	4	18
1167	63	32	3080.02	5637.33	611	151	38	1	0.001038	0.6842	2500	11	9
1168	63	33	3232.59	4528.43	1321	650	181	13	0.001119	0.7388	2121.3	1	11
1169	63	34	4038.83	6157.92	1178	817	165	25	0.001049	0.7211	1802.8	6	4
1170	63	35	2955.45	6437.32	2214	1814	114	17	0.001086	0.7507	1581.1	10	4
1171	63	36	3511.44	7258.67	119	1236	117	7	0.001143	0.5475	1500	17	18
1172	63	37	3241.03	7074.45	1451	3560	98	13	0.001093	0.673	1581.1	1	1
1173	63	38	3041.18	5612.53	1131	1192	140	22	0.00107	0.7915	1802.8	0	6
1174	63	39	3196.87	5778.95	2942	2635	149	19	0.001106	0.8012	2121.3	12	7
1175	63	40	2232.23	4950.87	1040	1960	163	23	0.001045	0.7128	2500	5	12
1176	63	41	2257.19	1739.99	1130	1501	73	8	0.001051	0.6734	2915.5	13	6
1177	63	42	682.97	2933.76	295	84	40	2	0.001118	0.7291	3354.1	5	7
1178	63	43	3009.59	3439.67	1335	849	127	18	0.000951	0.7974	3807.9	2	7
1179	63	44	4084.9	3319.82	3198	1011	63	11	0.000967	0.7015	4272	1	16
1180	63	45	5113.28	1134.52	308	73	59	9	0.001024	0.8103	4743.4	8	9
1181	63	46	2992.59	1944.53	1876	307	28	3	0.001151	0.666	5220.2	9	4
1182	63	47	4400.98	3249.07	453	232	24	13	0.001131	0.6571	5700.9	3	4
1183	63	49	4648.76	3731.52	1185	753	15	1	0.000848	0.4775	6670.8	5	8
1184	63	50	5730.23	1142.51	91	18	5	3	0.000773	0.7856	7158.9	3	11
1185	63	51	7780.67	1955.8	832	88	2	1	0.001065	0.5622	7648.5	1	2
1186	63	54	2251.19	3741.04	67	151	11	1	0.000925	0.2458	9124.1	3	5
1187	63	55	2542.52	4329.35	312	205	2	2	0.000769	0.6489	9617.7	2	4
1188	63	57	813.26	1260.03	535	117	0	0	0.000944	0	10606.6	2	1
1189	63	61	1689.67	3244.4	1206	695	26	0	0.00094	0.6339	12589.7	1	4
1190	63	63	2658.32	2006.54	406	65	38	1	0.001034	0.668	13583.1	3	2
1191	63	65	2673.28	3086.69	225	111	12	9	0.001032	0.6961	14577.4	1	1
1192	63	67	3730.02	4445	171	178	0	0	0.001001	0	15572.4	1	6
1193	63	73	2919.34	3002.41	655	508	1	0	0.001028	0.1246	18560.7	3	0
1194	63	78	2949.32	4208.6	1139	770	22	3	0.000961	0.7139	21053.5	0	0
1195	63	81	2674.2	5991.46	151	97	3	0	0.001007	0.4515	22549.9	3	5
1234	64	12	9020.95	2729.28	81	6	0	0	0.000839	0	12193.7	1	2
1233	64	14	2221.14	1511.09	967	401	7	0	0.000807	0.2653	11174.6	12	14
1196	64	15	2694.57	864.9	953	358	23	1	0.001002	0.5729	10688.8	5	7
1197	64	16	5155.11	2459.14	1251	251	118	5	0.000999	0.6637	10198	7	3
1198	64	17	4371.1	3232.37	1231	688	138	16	0.000925	0.7972	9708.2	2	5
1199	64	19	4235.23	3214.76	1867	769	105	20	0.001058	0.7691	8732.1	2	4
1200	64	20	4105.83	3649.19	1694	1252	203	14	0.001018	0.7319	8246.2	4	5
1201	64	21	3086.98	3967.7	1646	1267	190	15	0.00099	0.7146	7762.1	7	5
1202	64	22	3518.03	5124.81	1847	2049	121	5	0.001107	0.5342	7280.1	10	11
1203	64	25	2801.24	3408.13	283	161	5	2	0.001015	0.503	5852.3	8	8
1204	64	26	2839.55	4731.35	2715	1188	221	8	0.001022	0.6046	5385.2	8	12
1205	64	27	3232.28	3827.74	1724	1178	175	15	0.001003	0.7518	4924.4	4	5
1206	64	28	3212.54	3600.77	527	308	98	15	0.000963	0.7728	4472.1	0	2
1207	64	29	3456.28	4126.92	3191	1168	269	21	0.000975	0.7972	4031.1	1	5
1208	64	30	3771.41	3057.56	1468	424	101	27	0.000902	0.7607	3605.6	9	3
1209	64	31	3196.47	5547.63	1865	895	71	13	0.001031	0.6939	3201.6	0	4
1210	64	33	2036.89	5904.45	850	511	44	3	0.001145	0.6825	2500	2	4
1211	64	34	2772.78	4906.32	513	631	97	9	0.000926	0.6891	2236.1	2	6
1212	64	36	4594.17	7888.06	684	3644	115	15	0.001071	0.5927	2000	5	11
1232	64	37	3696.41	6693.59	699	1404	148	20	0.001095	0.7108	2061.6	2	3
1213	64	38	3242.62	4746.88	642	458	176	18	0.00107	0.7976	2236.1	6	2
1214	64	39	3410.36	4301.58	1817	1629	195	19	0.001077	0.7983	2500	2	6
1215	64	40	2841.59	6399.22	3322	3834	149	27	0.001082	0.7522	2828.4	0	3
1216	64	41	2308.1	6761.82	94	503	76	17	0.001094	0.5514	3201.6	2	1
1217	64	42	2892.04	4091.43	220	201	9	1	0.001142	0.7564	3605.6	0	1
1218	64	43	3385.99	3911.71	1638	605	7	11	0.001042	0.6415	4031.1	0	0
1219	64	44	3965.29	2543.12	1908	633	132	16	0.001086	0.7971	4472.1	2	0
1220	64	45	3389.86	4480.55	258	148	2	4	0.000982	0.4894	4924.4	0	0
1221	64	47	4473.79	4014.26	823	441	13	4	0.000946	0.7107	5852.3	0	7
1222	64	53	3511.12	3716.75	715	454	6	9	0.000916	0.603	8732.1	0	6
1223	64	55	2761.42	5395.15	572	238	3	0	0.000697	0.5775	9708.2	1	2
1224	64	59	2106.07	3312.61	806	623	53	3	0.000983	0.6584	11672.6	0	0
1225	64	62	5394.3	6918.87	8	56	0	0	0.000978	0	13152.9	1	0
1226	64	72	2816.7	3865.84	718	229	0	0	0.001041	0	18110.8	0	0
1227	64	73	949.92	1717.95	244	501	0	1	0.001012	0.2173	18607.8	0	4
1228	64	74	1896.93	3044.78	1142	794	47	1	0.001066	0.6751	19105	0	1
1229	64	76	2227.08	4325.63	191	358	0	0	0.001054	0	20099.8	1	3
1230	64	79	2370.44	4626.89	203	183	25	1	0.00103	0.6002	21592.8	1	0
1231	64	83	7085.63	4470.84	811	145	0	0	0	0	23585	0	2
1276	65	9	6738.45	4437.63	2687	538	5	0	0.000921	0.5775	13728.5	0	5
1235	65	12	6546.78	899.07	70	19	29	10	0.000899	0.7891	12257.7	0	0
1236	65	13	6782.88	2490.33	448	60	7	3	0.000798	0.7916	11768.6	0	0
1237	65	16	3273.47	2730.87	1486	760	102	11	0.00086	0.6524	10307.8	0	0
1238	65	17	2022.48	2341.43	1878	394	135	5	0.000787	0.713	9823.4	1	6
1239	65	18	2869.5	920.64	40	7	59	8	0.000906	0.7961	9340.8	5	1
1240	65	19	3731.58	3667.19	269	167	25	5	0.000986	0.7482	8860	5	1
1241	65	20	3304.22	3321.98	1825	1400	104	8	0.001072	0.545	8381.5	12	12
1242	65	21	924.37	4000.41	65	884	195	14	0.001107	0.5294	7905.7	8	8
1243	65	22	1741.14	5117.87	262	1498	197	25	0.001113	0.4828	7433	4	5
1244	65	23	1940.19	5947.23	415	1818	65	16	0.00108	0.7395	6964.2	5	2
1245	65	24	1691.43	4867.11	1081	691	76	9	0.000891	0.7508	6500	4	0
1246	65	25	3419.11	4054.77	545	450	13	1	0.000988	0.6669	6041.5	4	8
1247	65	26	4137.53	5335.32	93	103	47	6	0.000893	0.772	5590.2	8	8
1248	65	27	3911.3	4238.19	557	234	22	5	0.000876	0.7755	5147.8	10	8
1249	65	29	2057.64	2880.62	704	387	56	2	0.000928	0.6735	4301.2	3	16
1250	65	31	3192.13	4920.13	896	936	44	244	0.001082	0.4446	3535.5	7	3
1251	65	32	2272.06	6069.87	10	96	34	35	0.000993	0.7188	3201.6	1	1
1252	65	33	2128.21	5086.44	334	222	151	13	0.001079	0.7301	2915.5	0	0
1253	65	34	2412.42	5626	2138	1654	113	10	0.001016	0.7472	2692.6	5	5
1254	65	35	2777.99	4482.35	1343	778	18	8	0.001	0.7205	2549.5	7	3
1255	65	36	4424.29	8762.69	58	716	121	13	0.001117	0.6457	2500	6	8
1256	65	37	2509.03	6063.66	1571	2229	100	23	0.001168	0.8167	2549.5	14	7
1257	65	38	2765.09	5202.17	1094	920	41	15	0.001027	0.6532	2692.6	8	15
1258	65	39	1790.87	4839.03	243	161	48	13	0.000885	0.7898	2915.5	6	8
1259	65	40	3079.73	4672.64	1907	1483	24	8	0.000954	0.5862	3201.6	4	2
1260	65	41	1808.52	6757.5	30	423	34	11	0.000899	0.6731	3535.5	2	2
1261	65	43	3472.12	4456.67	1168	542	18	5	0.001024	0.693	4301.2	4	1
1262	65	45	3902.22	2305.26	848	295	48	6	0.000956	0.7209	5147.8	3	1
1263	65	46	4569.97	2328	219	45	2	3	0.001178	0.6185	5590.2	3	2
1264	65	47	4688.9	1622.38	160	48	2	4	0.000884	0.4515	6041.5	2	3
1265	65	48	17081.4	979.5	0	0	1	2	0.00082	0.6614	6500	0	2
1266	65	53	2921.88	4836.86	330	328	7	1	0.000937	0.5676	8860	1	1
1267	65	56	4558.06	3098.48	455	168	1	0	0.000833	0.4771	10307.8	1	5
1268	65	61	1997.5	5718.59	321	1484	1	0	0.000944	0.1178	12747.5	3	2
1269	65	63	2173.6	3807.1	5	218	0	0	0.001003	0	13729.5	1	1
1270	65	65	2817.08	5114.41	966	370	0	0	0	0	14713.9	3	3
1271	65	70	2654.91	3882.08	241	175	0	0	0.001124	0	17182.8	4	3
1272	65	72	1005.1	4948.98	2	33	37	2	0.000952	0.6871	18172.8	1	8
1273	65	73	2237.6	4661.56	811	259	50	0	0.001009	0.6616	18668.2	0	1
1274	65	79	2877.36	4164.93	820	394	2	0	0.00087	0.301	21644.9	0	0
1275	65	81	6639.58	9519.98	331	480	0	0	0.000842	0	22638.5	2	2
1277	66	11	4204.43	1834.95	1707	385	36	2	0.000853	0.7112	12855	2	0
1278	66	12	5184.55	2056.02	3594	753	124	10	0.000942	0.7882	12369.3	0	0
1279	66	15	4064.12	2440.85	1439	456	91	9	0.00097	0.7396	10920.2	0	0
1280	66	16	3068.88	2980.88	919	595	112	4	0.000849	0.3657	10440.3	1	8
1281	66	17	2296.07	1266.2	1197	634	27	3	0.000832	0.8039	9962.4	0	4
1282	66	18	3605.97	2010.39	705	349	25	5	0.000938	0.7339	9486.8	1	1
1283	66	19	3639.91	3861.51	376	313	53	5	0.000807	0.748	9013.9	3	2
1284	66	21	1649.14	2168.57	699	188	144	8	0.000989	0.6375	8077.7	2	2
1285	66	22	2617.05	3843.28	891	1172	137	10	0.000988	0.4483	7615.8	0	4
1286	66	23	951.14	5135.03	17	233	170	24	0.001068	0.4799	7158.9	1	8
1287	66	24	3617.86	3454.16	2485	1958	180	20	0.001051	0.7025	6708.2	2	6
1288	66	26	675.28	954.37	299	5	26	1	0.000886	0.4733	5831	0	5
1289	66	27	3419.41	3937.6	117	59	8	2	0.000723	0.536	5408.3	0	0
1290	66	28	9265.9	5530.8	3	16	12	1	0.000878	0.5688	5000	12	3
1291	66	30	2991.04	3983.76	100	166	6	113	0.000957	0.3084	4242.6	8	7
1292	66	31	2281.7	4797.65	1384	1134	89	269	0.000924	0.4269	3905.1	1	3
1293	66	33	3219.92	5520.8	1676	6019	86	2	0.001087	0.6039	3354.1	2	14
1294	66	34	1493.41	5038.83	700	680	111	5	0.001021	0.6422	3162.3	6	18
1295	66	35	2504.05	4696.74	845	690	55	7	0.001053	0.6889	3041.4	1	0
1296	66	36	5008.24	7796.05	305	1224	53	12	0.001139	0.7625	3000	0	0
1297	66	37	4107.23	3601.67	8	36	27	8	0.001061	0.8189	3041.4	0	0
1298	66	38	3054.92	4975.62	1794	1457	77	13	0.001019	0.7952	3162.3	0	0
1299	66	39	2987.97	3094.69	2483	1111	77	4	0.000804	0.7531	3354.1	1	0
1300	66	41	2704.68	2651.67	1610	1994	47	2	0.000961	0.4593	3905.1	4	3
1301	66	42	4311.08	3163.65	1332	889	121	10	0.001043	0.775	4242.6	3	9
1302	66	45	3701.45	1059.54	818	1125	15	1	0.001033	0.7887	5408.3	3	2
1303	66	46	1445.37	3022.98	957	182	0	0	0.000959	0	5831	2	2
1304	66	47	2422.35	3730.14	134	106	7	2	0.001273	0.4321	6265	2	1
1305	66	51	3583.18	3593.1	1886	393	64	2	0.001138	0.6514	8077.7	4	2
1306	66	54	1678.4	3831.73	380	396	7	5	0.000974	0.6997	9486.8	2	2
1307	66	63	1628.45	4361.44	100	98	8	0	0.001063	0.5974	13829.3	1	4
1308	66	71	2645.68	4606.63	343	487	5	3	0.000961	0.5373	17755.3	2	24
1309	66	80	2791.04	5040.56	210	855	14	0	0.000841	0.6465	22203.6	1	4
1310	67	11	5206.7	1835.68	2443	513	7	3	0.000868	0.6249	12980.8	0	1
1311	67	12	5652.2	2185.09	1273	463	95	11	0.000904	0.7518	12500	0	0
1312	67	13	5263.26	1755.62	942	177	211	7	0.000958	0.6899	12020.8	5	8
1313	67	15	4000.42	2278.7	887	207	65	6	0.000977	0.6865	11068	2	1
1314	67	16	3465.45	2176.48	1213	742	269	11	0.000893	0.3099	10594.8	2	1
1315	67	17	3109.72	1513.36	1227	324	37	6	0.000937	0.7458	10124.2	0	1
1316	67	18	3713.81	2301.74	3009	940	253	11	0.000897	0.6539	9656.6	1	8
1317	67	21	2715.89	4680.71	632	868	65	6	0.000999	0.6785	8276.5	1	9
1318	67	22	2857.43	4670.37	1164	1061	225	16	0.00098	0.6267	7826.2	6	8
1319	67	23	2227.26	2783.17	1061	277	148	15	0.001047	0.6573	7382.4	3	11
1320	67	24	1797.24	2955.22	70	341	169	16	0.001112	0.7134	6946.2	0	3
1321	67	25	3263.03	4720.94	1618	1037	63	14	0.001068	0.7811	6519.2	4	17
1322	67	26	3606.14	2785.5	588	1049	39	10	0	0.5476	6103.3	2	2
1323	67	29	3077.87	4037.33	126	111	1	0	0.000878	0.2764	4949.7	7	7
1324	67	32	2756.76	4128.17	1143	841	21	268	0.001078	0.3736	4031.1	4	0
1325	67	33	1886	6122.29	899	739	58	26	0.000983	0.7252	3807.9	6	9
1326	67	34	2445.79	3472.06	1057	379	52	14	0.001043	0.8086	3640.1	8	6
1327	67	35	2393.46	3031.86	240	116	76	3	0.001098	0.5483	3535.5	9	10
1328	67	36	2673.54	4347.04	1445	1006	33	5	0.000964	0.681	3500	7	2
1329	67	37	2985.16	6475.14	25	167	74	9	0.000903	0.806	3535.5	3	3
1330	67	38	3619.88	3398.95	1914	882	93	10	0.000899	0.8128	3640.1	1	0
1331	67	39	3223.31	3850.07	1162	564	78	9	0.000754	0.7766	3807.9	2	4
1332	67	40	2227.05	983.61	401	33	10	0	0.000768	0.6676	4031.1	2	3
1333	67	46	1107.72	1471.38	1350	145	0	0	0.001175	0	6103.3	2	1
1334	67	53	3251.75	3508.61	2261	1102	44	9	0.001061	0.7695	9192.4	1	0
1335	67	56	2040.57	3184.98	513	576	0	0	0.000975	0	10594.8	0	2
1336	67	58	834.25	3634.54	510	772	6	1	0.000952	0.2394	11543.4	3	4
1337	67	61	2611.7	5054.43	107	502	0	0	0.00105	0	12980.8	2	2
1338	67	65	2260.9	4622.08	154	408	0	2	0.001096	0.2764	14916.4	5	2
1339	67	71	4283.77	3345.39	522	278	1	1	0.000933	0.1409	17846.6	0	5
1340	67	72	3892.38	4794.88	385	831	1	1	0.000968	0.1849	18337.1	0	1
1341	67	74	6072.77	4388.38	1344	626	8	2	0.000964	0.6003	19319.7	1	1
1342	67	78	7000.47	3259	663	534	1	1	0.000749	0.4084	21289.7	3	2
1343	67	79	5227.77	4400.07	1972	456	12	0	0.000771	0.5442	21783	0	5
1344	68	10	7083.45	3374.22	591	155	8	2	0.000915	0.647	13601.5	2	2
1345	68	11	6741.02	1969.88	994	273	1	0	0.000904	0.3296	13124.4	1	1
1346	68	12	4571.53	5014.46	64	157	20	4	0.000874	0.7958	12649.1	0	1
1347	68	13	5244.08	1595.68	1570	290	212	15	0.000932	0.6848	12175.8	2	1
1348	68	14	7650.45	1274.51	31	3	17	5	0.000917	0.7505	11704.7	2	2
1349	68	15	2255.38	1312.78	854	151	70	11	0.000959	0.7602	11236.1	0	1
1350	68	16	2476	1959.6	862	375	49	12	0.000894	0.7046	10770.3	1	1
1351	68	17	3603.77	1633.52	681	435	15	5	0.000944	0.6763	10307.8	4	3
1352	68	18	4249.07	2071.97	2645	490	263	33	0.000882	0.7805	9848.9	1	6
1353	68	19	2792.38	1665.29	810	257	72	8	0.000846	0.7775	9394.1	0	10
1354	68	21	2913.12	2709.55	1971	525	125	31	0.000936	0.7631	8500	4	16
1355	68	22	2333.51	4067.37	283	417	221	23	0.00104	0.7611	8062.3	1	3
1356	68	23	3073.56	3965.29	1369	803	83	120	0.001064	0.6535	7632.2	0	4
1357	68	24	3103.1	4125.11	1412	1651	333	21	0.000982	0.6751	7211.1	0	13
1358	68	25	3485.43	2605.27	1680	812	471	39	0.001003	0.6909	6800.7	0	4
1359	68	27	2973.69	3663.54	1162	503	58	29	0.001158	0.7885	6020.8	11	9
1360	68	28	4231.31	4044.98	811	293	8	8	0.001231	0.6154	5656.9	8	11
1361	68	32	1936.53	2714.92	338	150	0	1	0.001091	0.301	4472.1	8	17
1362	68	33	1717.15	4152.52	27	6	4	2	0.001067	0.5546	4272	6	3
1363	68	36	2702.35	3236.58	1156	850	190	24	0.000991	0.6329	4000	3	7
1364	68	37	4299.59	4342.92	2456	999	149	17	0.000897	0.6955	4031.1	8	12
1365	68	38	4561.86	2966.37	8	42	105	6	0.000824	0.7475	4123.1	9	24
1366	68	39	2999.24	3831.53	1086	428	10	0	0.00079	0.6871	4272	11	5
1367	68	40	1867.82	2253.28	1460	368	9	3	0.000838	0.7564	4472.1	0	1
1368	68	42	1487.97	1777.22	635	406	25	1	0.000892	0.713	5000	0	0
1369	68	43	3081.98	2488.57	1087	402	8	1	0.001117	0.7239	5315.1	0	1
1370	68	45	2502.96	1472.51	525	832	6	0	0.001117	0.5558	6020.8	6	5
1371	68	47	2763.3	1310.54	1053	184	37	4	0.00105	0.7229	6800.7	3	6
1372	68	48	4288.21	1803.61	426	49	107	6	0.000959	0.6648	7211.1	2	7
1373	68	49	4539.99	3344.57	323	196	14	0	0	0.593	7632.2	0	0
1374	68	51	3750.96	3466.3	624	351	0	0	0.000854	0	8500	5	3
1375	68	52	3038.1	2826.38	307	545	1	0	0.000802	0.4515	8944.3	0	5
1376	68	56	1325.5	2970.53	46	10	1	0	0.001122	0.3195	10770.3	0	4
1377	68	58	1646.14	3535.86	2037	1895	1	1	0.001019	0.2775	11704.7	1	3
1378	68	59	1627.13	6453.45	173	1229	0	4	0.001097	0.1822	12175.8	1	3
1379	68	62	1811.93	6898.73	279	1251	4	3	0.000949	0.1429	13601.5	2	11
1380	68	68	2320.77	3890.74	835	1043	1	2	0.000961	0.499	16492.4	1	1
1381	68	76	5907.13	4275.45	714	154	1	1	0.000951	0.6778	20396.1	0	0
1382	68	78	7950.6	1105.46	301	86	14	0	0.000813	0.4412	21377.6	1	1
1383	69	11	6919.95	1655.05	113	28	36	7	0.000859	0.7704	13285.3	2	3
1384	69	12	5977.49	2904.46	410	106	4	1	0.000935	0.4669	12816	6	2
1385	69	13	5119.31	1711.74	504	85	18	2	0.001061	0.771	12349.1	2	2
1386	69	14	4026.26	1561.26	1499	196	0	0	0.001051	0	11884.9	3	2
1387	69	17	4391.93	2742.44	332	159	3	1	0.000967	0.7782	10511.9	1	3
1388	69	19	3071.31	2052.69	2343	558	39	6	0.000966	0.6934	9617.7	0	1
1389	69	20	3496.53	2010.43	1669	376	6	3	0.000948	0.5465	9178.8	1	1
1390	69	21	2326.42	1572.99	372	72	141	26	0.001033	0.75	8746.4	6	2
1391	69	22	4387.21	3213.35	1362	546	166	77	0.001046	0.7883	8321.7	0	7
1392	69	23	4151.25	2773.7	1034	367	62	21	0.00098	0.7727	7905.7	2	3
1393	69	24	3341.63	4764.14	471	618	675	15	0.000924	0.2556	7500	0	1
1394	69	25	3446.88	2843.97	1833	649	296	14	0.000967	0.7226	7106.3	0	0
1395	69	26	3668.82	4068.3	1500	393	142	26	0.000991	0.7319	6726.8	4	7
1396	69	31	2418.53	2716.53	76	83	6	0	0.000283	0.3195	5147.8	3	5
1397	69	32	708.9	2361.72	4	2	12	0	0.000735	0.437	4924.4	8	5
1398	69	34	2953.79	2849.2	1031	329	6	1	0.001085	0.7471	4609.8	8	5
1399	69	35	3184.49	2547.27	1283	299	135	15	0.001064	0.7154	4527.7	6	4
1400	69	36	3212.47	3244.11	2596	969	174	20	0.001031	0.666	4500	2	10
1401	69	38	2707.66	3860.31	368	249	23	10	0.000932	0.7358	4609.8	13	18
1402	69	41	2724.08	3352.7	1550	989	37	6	0.001137	0.6543	5147.8	6	15
1403	69	42	3678.78	2339.56	1457	578	14	3	0.001026	0.6841	5408.3	0	0
1404	69	43	3116.41	635.31	50	19	41	4	0.001158	0.7648	5700.9	0	0
1405	69	44	1577.36	3235.94	3	10	7	5	0.001158	0.7082	6020.8	0	0
1406	69	47	3796.19	1578.4	921	158	80	3	0.000985	0.6176	7106.3	1	4
1407	69	48	4946.93	2180.38	4174	203	91	13	0.000717	0.7115	7500	2	5
1408	69	52	3214.64	1701.36	772	75	1	3	0.000981	0.5693	9178.8	0	3
1409	69	54	4003.05	4488.94	855	288	13	1	0.000904	0.7248	10062.3	4	4
1410	69	55	3301.57	3179.01	0	0	69	8	0.000935	0.7016	10511.9	0	1
1411	69	56	1640.24	3300.45	787	784	21	0	0.000942	0.6525	10965.9	1	2
1412	69	57	3153.8	7358.71	35	344	0	0	0.000952	0	11423.7	1	1
1413	69	58	3002.45	6559.71	43	227	2	0	0.000861	0.4127	11884.9	0	3
1414	69	59	1775.9	8027.87	149	896	40	4	0.00091	0.3628	12349.1	1	2
1415	69	60	1593.21	6810.45	76	815	2	2	0.00092	0.1928	12816	2	0
1416	69	62	3118.11	8175.94	81	658	5	5	0.000882	0.3082	13756.8	2	1
1417	69	63	2221.57	8429.6	151	1313	21	4	0.000884	0.6753	14230.2	2	7
1418	69	64	2062.64	5754.4	1331	844	39	3	0.001096	0.7266	14705.4	0	2
1419	69	66	4030.17	3790.11	188	89	3	0	0.000959	0	15660.5	1	1
1420	69	67	2205.56	4030.01	318	255	0	0	0.00099	0	16140	1	1
1421	69	69	2043.05	1805.37	156	195	0	0	0.000873	0	17102.6	3	0
1422	69	70	1972.76	1939.65	688	252	70	2	0.000975	0.6081	17585.5	1	0
1423	69	72	4664	3666.92	419	236	0	0	0.000994	0	18554	3	3
1424	69	73	1896.41	4561.61	45	13	0	0	0.000649	0	19039.4	3	5
1425	69	79	7800.26	3038.56	1065	260	14	1	0.000793	0.4864	21965.9	2	3
1426	70	13	7090.45	1057.92	77	14	10	6	0.000968	0.7356	12539.9	0	0
1427	70	15	1930.69	3382.63	90	150	2	1	0.00093	0.699	11629.7	0	0
1428	70	17	2750.25	2543.06	1053	842	1	0	0.000912	0.4127	10735.5	0	0
1429	70	18	4508.81	1804.02	2272	909	104	9	0.000879	0.7595	10295.6	0	16
1430	70	19	3112.27	1435.26	1786	195	173	7	0.000854	0.6679	9861.5	0	2
1431	70	21	3265.65	3054.71	1031	272	147	12	0.000994	0.735	9013.9	1	1
1432	70	22	499.7	1131.21	3	16	192	37	0.001021	0.7674	8602.3	2	2
1433	70	23	5222.85	2439.88	1319	421	240	45	0.000997	0.8028	8200.6	2	3
1434	70	25	3896.31	2341.76	1594	462	128	10	0.000926	0.7679	7433	0	0
1435	70	31	2943.38	2858.18	39	22	16	0	0.000283	0.4104	5590.2	0	1
1436	70	32	549.36	4553.7	9	12	24	0	0.000864	0.4504	5385.2	6	4
1437	70	33	4191.33	2255.76	378	95	0	0	0.000848	0	5220.2	4	16
1438	70	36	3465.86	2292.38	1351	491	65	6	0.000985	0.7257	5000	3	10
1439	70	37	3648.71	3199.31	1424	725	68	38	0.001006	0.7558	5024.9	9	4
1440	70	38	3028.57	2658.81	1793	530	23	37	0.001117	0.6371	5099	7	18
1441	70	39	2035.62	2962.78	1174	405	58	15	0.001104	0.7046	5220.2	5	3
1442	70	40	2469.74	4200.9	264	422	31	14	0.001066	0.7528	5385.2	0	0
1443	70	41	1913.77	2272.18	246	344	102	41	0.000981	0.7269	5590.2	0	0
1444	70	42	3379.54	1729.09	2349	245	223	12	0.000935	0.6989	5831	0	0
1445	70	43	3021.87	2372.4	624	194	49	6	0.000826	0.7593	6103.3	1	4
1446	70	44	3247.14	2899.81	296	118	18	1	0.001167	0.691	6403.1	1	5
1447	70	48	5352.26	2649.34	1104	451	22	13	0.000904	0.7655	7810.2	1	2
1448	70	50	5027.04	4561.48	823	403	5	1	0.000848	0.5546	8602.3	4	6
1449	70	52	3662.65	5483.18	615	492	22	3	0.000847	0.6806	9434	8	14
1450	70	58	1899.9	5286.25	353	569	0	0	0.000806	0	12083	3	1
1451	70	61	3058.91	10664.9	25	157	1	2	0.00088	0.2984	13462.9	1	14
1452	70	62	736.03	7016.71	45	113	23	4	0.000898	0.7135	13928.4	3	4
1453	70	63	2908.98	1976.6	16	65	10	2	0.000865	0.5723	14396.2	0	0
1454	70	64	961.01	9096.55	9	203	21	5	0.00087	0.7439	14866.1	0	2
1455	70	65	2609.31	4152.13	641	831	87	5	0.001043	0.5901	15337.9	1	2
1456	70	66	501.43	6219.12	20	116	35	5	0.000936	0.6466	15811.4	0	3
1457	70	67	2191.86	3376.84	579	338	6	1	0.00095	0.3458	16286.5	3	2
1458	70	69	2084.63	2310.98	178	309	0	0	0.000841	0	17240.9	0	0
1459	70	71	2219.23	1950.45	579	170	3	0	0.000965	0	18200.3	3	2
1460	70	73	6012.36	5170.75	1113	645	9	1	0.001018	0.7591	19163.8	1	1
1461	70	80	9858.04	3249.66	613	93	1	0	0.000929	0.301	22561	1	6
1462	71	15	4768.9	3110.93	571	667	0	0	0.001	0.2764	11853.3	2	8
1463	71	16	3134.1	4284.34	496	917	100	3	0.000933	0.4616	11412.7	0	2
1464	71	18	4168.73	1837.62	918	456	69	14	0.000891	0.7415	10547.5	2	0
1465	71	19	4023.65	1400.61	1599	452	160	7	0.000877	0.6986	10124.2	0	0
1466	71	20	3274.63	1415.03	1484	489	5	0	0.000995	0.2608	9708.2	0	0
1467	71	21	3579.13	2328.94	1660	595	170	19	0.000897	0.7264	9300.5	1	3
1468	71	22	4167.9	3300.51	2390	732	252	9	0.001044	0.7051	8902.2	0	1
1469	71	23	4798.07	4504.81	920	1507	147	22	0.001001	0.6945	8514.7	0	1
1470	71	25	4730.06	4812.76	1671	1304	113	17	0.000902	0.6909	7778.2	4	3
1471	71	26	5180.58	4893.22	763	423	41	14	0.000825	0.7119	7433	4	6
1472	71	27	1588.64	2395.68	152	42	11	3	0.000557	0.3402	7106.3	7	10
1473	71	28	1004.66	9069.59	6	2	0	0	0.000557	0	6800.7	0	3
1474	71	31	3069.54	2714.13	19	9	9	0	0.000283	0.5792	6041.5	3	4
1475	71	32	3190.73	2848.04	15	5	18	0	0.000283	0.3974	5852.3	4	12
1476	71	36	4248.37	1871.71	23	9	76	9	0.000901	0.8013	5500	3	9
1477	71	37	3376.82	2123.11	738	331	40	3	0.000959	0.7333	5522.7	2	5
1478	71	38	1053.85	4514.81	10	32	123	19	0.000905	0.6792	5590.2	2	3
1479	71	39	2713.26	5019.71	803	1075	14	1	0.000979	0.7165	5700.9	1	1
1480	71	40	1246.18	5574.11	35	394	239	12	0.000956	0.6747	5852.3	0	0
1481	71	41	3746.92	3948.07	2058	1020	82	16	0.000923	0.5059	6041.5	0	0
1482	71	45	3317.84	3800.67	271	54	0	0	0.001272	0	7106.3	0	0
1483	71	55	2622.39	7667.07	354	1221	3	8	0.000915	0.6026	10977.2	1	1
1484	71	59	1858.37	5855.94	178	654	0	0	0.000935	0	12747.5	1	0
1485	71	60	1362.21	8851.83	7	234	0	0	0.000885	0	13200.4	3	2
1486	71	62	1314.16	3987.69	12	34	11	1	0.000935	0.5188	14115.6	1	1
1487	71	63	2582.95	4916.53	647	405	0	1	0.000817	0.4515	14577.4	2	4
1488	71	66	2294.36	4505.32	276	339	6	9	0.000994	0.4204	15976.5	6	6
1489	71	67	502.6	10113.5	1	151	2	1	0.00099	0.288	16446.9	0	0
1490	71	72	6436.24	4159.51	364	263	15	2	0.000953	0.6985	18821.5	5	6
1491	71	73	4732.4	8278.5	1	3	149	9	0.000854	0.663	19300.3	1	2
1492	71	74	4685.31	4653.25	782	326	245	17	0.000803	0.6652	19780	1	3
1493	71	78	4689.54	2301.91	285	45	0	0	0.000853	0	21708.3	1	0
1494	72	15	526.34	5268.51	206	27	8	0	0.001019	0.6306	12093.4	1	1
1495	72	16	1949.72	2056.11	1000	286	159	9	0.000863	0.6037	11661.9	3	2
1496	72	17	2326.81	1865.21	366	286	63	2	0.000877	0.7216	11236.1	3	1
1497	72	19	3478.41	2312.58	2560	1347	106	17	0.000886	0.7604	10404.3	3	3
1498	72	21	2605.35	1779.5	1506	318	199	5	0.000892	0.6589	9604.7	5	7
1499	72	22	4515.23	2411.97	2821	778	144	7	0.001065	0.7449	9219.5	6	16
1500	72	23	5198.47	3529.15	688	410	160	12	0.00098	0.7511	8845.9	0	2
1501	72	24	5185.55	6772.87	344	949	64	9	0.001	0.5971	8485.3	2	0
1502	72	25	2053.49	5272.33	258	826	19	4	0.000897	0.6704	8139.4	2	5
1503	72	26	5286.31	4575.39	898	379	37	7	0.000815	0.7733	7810.2	5	3
1504	72	31	2835.5	8755.5	2	5	1	0	0.000283	0.301	6500	7	4
1505	72	32	4373.95	2182.75	9	2	12	0	0.000283	0.5039	6324.6	7	11
1506	72	35	4139.54	2844.76	1147	251	114	12	0.000922	0.6965	6020.8	3	0
1507	72	36	3917.01	2068.43	1913	485	174	9	0.000857	0.7474	6000	9	8
1508	72	37	13485	500.07	3	4	43	2	0.001023	0.7471	6020.8	2	1
1509	72	38	3049.48	2562.57	1476	812	58	15	0.000993	0.748	6082.8	3	0
1510	72	40	3809.03	3493.95	1655	324	18	3	0.000856	0.7374	6324.6	6	2
1511	72	41	3969.72	4262.7	29	98	34	59	0.000881	0.6058	6500	0	0
1512	72	42	3324.89	4358.42	800	745	28	31	0.000761	0.619	6708.2	0	0
1513	72	56	1699.49	6401.45	582	453	1	3	0.00091	0.4231	11661.9	1	5
1514	72	59	1053.79	4470.04	311	269	2	0	0.00086	0.3686	12971.1	4	3
1515	72	60	2813.12	4757.52	310	564	0	0	0.000871	0	13416.4	0	1
1516	72	63	6166.01	2490.66	476	87	18	2	0.000642	0.6937	14773.3	5	3
1517	72	67	5878.77	3701.78	166	92	1	7	0.000913	0.3901	16620.8	0	0
1518	72	68	499.6	1987.8	2	4	5	5	0.000964	0.4826	17088	4	1
1519	72	69	2777.66	9245.26	9	23	7	5	0.000898	0.5654	17557	2	1
1520	72	70	5124.87	4088.58	372	249	2	0	0.000989	0.5786	18027.8	1	1
1521	72	72	1615.55	3920.67	10	57	5	0	0.000865	0.2173	18973.7	2	2
1522	72	73	3363.11	2218.01	357	55	19	1	0.000914	0.687	19448.7	2	3
1523	72	76	4107.9	2338.43	315	90	1	0	0.000816	0.4771	20880.6	1	0
1524	72	85	4945.39	3806.83	55	127	0	1	0.000813	0.3195	25224	3	0
1525	72	88	2360.29	4469.28	338	311	0	0	0	0	26683.3	1	1
1526	73	16	3739.09	2508.4	882	356	27	15	0.000911	0.7699	11926.9	1	2
1527	73	17	2041	1688.1	1265	337	86	5	0.000888	0.688	11510.9	2	1
1528	73	18	2101.93	1764.2	868	328	85	16	0.000888	0.5876	11101.8	0	1
1529	73	19	3137.36	2677.25	1651	1332	124	15	0.000849	0.4573	10700.5	0	6
1530	73	21	2806.13	2178.35	1270	455	165	0	0.000972	0.5813	9924.7	4	10
1531	73	23	3741.88	2578.53	1218	424	56	22	0.000899	0.7503	9192.4	0	3
1532	73	24	3978.31	4107.04	1076	273	73	15	0.001028	0.7022	8845.9	1	2
1533	73	27	1554.93	3369.26	8	3	20	3	0.000666	0.6345	7905.7	0	6
1534	73	35	3582.65	1613.68	1456	248	81	4	0.000941	0.6703	6519.2	5	10
1535	73	36	3792.17	2487.12	2695	1020	450	10	0.000945	0.5293	6500	3	3
1536	73	37	4331.25	3041.71	3854	1448	335	13	0.000942	0.7026	6519.2	2	1
1537	73	38	1129.35	1163.42	326	184	98	11	0.00091	0.7838	6576.5	2	7
1538	73	39	2287.92	2400.39	1283	414	87	14	0.000724	0.7392	6670.8	4	4
1539	73	42	3869.34	4552.09	389	300	31	4	0.000909	0.5235	7158.9	3	1
1540	73	43	4300.61	5350.86	532	337	23	8	0.000862	0.7048	7382.4	1	5
1541	73	58	1122.3	7573.69	2	67	0	0	0	0	12776.9	0	1
1542	73	62	4507.56	3990.26	845	406	21	3	0.00085	0.7671	14534.4	3	7
1543	73	66	4256.94	5886.03	689	284	0	0	0.00095	0	16347.8	3	6
1544	73	67	3492.98	5458.68	10	38	10	4	0.000815	0.7346	16807.7	1	3
1545	73	68	3161.3	10074.5	7	226	1	1	0.000785	0.1597	17269.9	0	1
1546	73	69	4610.54	887.73	40	14	2	1	0.001047	0.6923	17734.1	0	2
1547	73	70	5962.71	3500.24	662	153	0	0	0.000949	0	18200.3	1	2
1548	74	16	4138.05	2682.74	1348	408	13	6	0.000864	0.5915	12206.6	0	0
1549	74	17	2446.07	3131.06	1567	295	40	1	0.00081	0.6171	11800.4	1	1
1550	74	21	2356.63	1392.04	1000	602	13	1	0.000826	0.5721	10259.1	0	0
1551	74	22	2584.35	1308.84	1329	505	60	7	0.000988	0.7628	9899.5	0	1
1552	74	23	4047.24	4683.48	972	687	175	23	0.000827	0.7859	9552.5	0	1
1553	74	24	3030.19	2072.08	1070	493	143	20	0.000765	0.762	9219.5	0	0
1554	74	25	3305.83	3086.71	2512	503	103	4	0.001023	0.6382	8902.2	0	1
1555	74	27	3588.83	3264.74	320	323	16	7	0.000917	0.6822	8321.7	2	3
1556	74	37	987.46	3395.44	50	228	193	11	0.000879	0.6592	7017.8	0	3
1557	74	38	2774.57	1658.68	1049	744	65	6	0.000895	0.7058	7071.1	0	1
1558	74	39	4200.03	1670.6	124	28	78	22	0.000818	0.7861	7158.9	3	7
1559	74	40	3455.69	3020.19	1452	516	75	9	0	0.7303	7280.1	4	6
1560	74	43	5516.34	2799.83	734	298	0	0	0.000835	0	7826.2	0	16
1561	74	44	6477.79	3645.13	664	148	31	6	0.000753	0.7627	8062.3	2	16
1562	74	45	4376.73	4428.27	44	9	33	2	0.000869	0.7108	8321.7	0	2
1563	74	47	2489.36	3456.45	343	274	5	1	0.00081	0.539	8902.2	2	8
1564	74	53	3471.69	3961.16	445	231	1	0	0.000774	0.2173	11011.4	0	7
1565	74	54	2885.51	5672.23	220	486	2	0	0.000759	0.1781	11401.8	2	8
1566	74	61	3378.31	4195.82	1361	401	73	11	0.000776	0.7392	14326.5	0	4
1567	74	62	6853.09	1114.71	406	76	53	4	0.000702	0.7287	14764.8	0	0
1568	74	63	5175.71	3879.97	49	4	0	0	0	0	15206.9	2	0
1569	74	72	4914.75	3847.07	745	262	0	0	0.000934	0	19313.2	0	1
1570	74	84	3310.36	4917.89	699	661	8	1	0.000735	0.4398	25000	0	0
1571	74	86	2495.81	3447.21	1920	625	32	2	0.000733	0.6706	25961.5	0	0
1572	74	87	2810.91	2657.71	1741	947	49	2	0.000753	0.6576	26443.3	1	1
1573	75	15	4047.14	2630.83	1461	492	0	0	0.001029	0	12903.5	4	2
1574	75	18	2703.34	2546.38	1030	540	14	5	0.000929	0.6812	11715.4	1	2
1575	75	21	6695.02	1244.64	680	157	22	18	0.000846	0.6814	10606.6	0	0
1576	75	22	2495.67	1717.37	1619	373	147	9	0.00093	0.6684	10259.1	0	1
1577	75	23	3864.95	3017.43	2709	932	279	15	0.001	0.7038	9924.7	0	7
1578	75	24	2453.44	2980.14	701	744	412	7	0.000885	0.5652	9604.7	0	4
1579	75	25	3008.8	1981.92	1379	510	140	19	0.000951	0.7643	9300.5	1	3
1580	75	26	1620.06	5636.67	5	7	79	13	0.000977	0.6287	9013.9	0	0
1581	75	27	7115.9	7077.11	42	8	5	3	0.000995	0.7468	8746.4	5	8
1582	75	28	2410.46	4392.08	184	122	5	15	0	0.4642	8500	5	4
1583	75	33	3161.7	6420.2	4	33	18	0	0	0.5341	7648.5	9	19
1584	75	37	4528.21	1721.7	3013	659	215	12	0.000807	0.7232	7516.6	9	10
1585	75	38	3917.66	2302.97	3119	844	142	1	0.000926	0.456	7566.4	16	18
1586	75	39	2939.01	1967.49	1738	710	126	11	0.000859	0.7049	7648.5	3	13
1587	75	40	2510.57	1063.63	549	105	67	2	0	0.6735	7762.1	9	7
1588	75	44	6724.79	1873.44	159	14	19	1	0.000933	0.6586	8500	1	5
1589	75	45	555.72	2148.26	28	40	359	17	0.001073	0.6344	8746.4	1	2
1590	75	46	3735.17	3053.37	872	494	11	7	0.000971	0.6232	9013.9	0	0
1591	75	49	2773.57	2934.29	570	379	42	5	0.000857	0.7437	9924.7	1	14
1592	75	50	2935.46	1760.07	1367	519	21	6	0.000838	0.6224	10259.1	0	8
1593	75	52	5673.77	4308.3	754	383	19	2	0.000873	0.6576	10965.9	5	1
1594	75	55	4762.09	5623.97	966	264	27	3	0.000852	0.6723	12103.7	0	7
1595	75	59	3992.28	2897.54	1254	209	8	2	0.000667	0.7014	13729.5	0	1
1596	75	62	4795.22	2812.95	757	211	3	2	0.000873	0.4581	15008.3	5	4
1597	75	69	4823.41	5168	504	151	3	0	0.000987	0.4127	18124.6	5	4
1598	75	86	2311.28	1734.26	202	50	66	2	0.000731	0.6393	26100.8	2	2
1599	76	15	1620.62	1293.22	569	109	57	8	0.000926	0.6344	13200.4	6	8
1600	76	16	2183.66	1604.62	676	330	76	5	0.000941	0.623	12806.2	3	2
1601	76	17	1933.56	2292.63	362	231	6	1	0.000835	0.5371	12419.7	4	6
1602	76	20	2647.52	1713.08	1492	1036	7	2	0.000743	0.68	11313.7	0	4
1603	76	22	5585.9	519.22	24	8	181	14	0.000879	0.6993	10630.1	1	0
1620	76	23	3405.85	2675.34	2844	819	239	13	0.001042	0.7287	10307.8	0	1
1604	76	24	502.6	758.81	6	24	137	19	0.000883	0.6252	10000	5	5
1605	76	25	5235.97	3412.41	59	97	64	13	0.000917	0.8185	9708.2	4	18
1606	76	26	3223.49	3336.89	943	745	66	18	0.001025	0.7398	9434	1	12
1607	76	27	5215.19	4078.54	827	546	5	4	0.000932	0.7107	9178.8	1	1
1608	76	30	4420.49	3136.05	262	181	14	2	0.000769	0.6683	8544	2	1
1609	76	36	5546.29	2490.87	1257	135	174	4	0.000878	0.663	8000	11	14
1610	76	37	4317.87	3146.69	1048	762	199	16	0.0008	0.7469	8015.6	7	7
1611	76	43	2189.84	1895.05	743	287	3	0	0.000834	0	8732.1	4	3
1612	76	44	3007.63	1755.41	1438	666	13	4	0.000934	0.7258	8944.3	0	2
1613	76	45	4169.51	2140	2328	508	346	6	0.001162	0.6096	9178.8	5	4
1614	76	46	4390.35	935.01	355	46	8	10	0.000867	0.6345	9434	1	4
1615	76	49	2526.36	2691.17	2299	692	36	3	0.000776	0.6956	10307.8	1	0
1616	76	57	5938.68	3244.87	1630	334	21	2	0.000664	0.7865	13200.4	0	17
1617	76	84	2806.47	3635.27	349	363	14	1	0.00074	0.6997	25298.2	6	7
1618	76	85	1768.1	1542.88	12	4	38	6	0.000773	0.7613	25773	0	2
1619	76	87	2059	6327.9	485	374	2	0	0.000657	0.301	26725.5	0	0
1621	77	13	3745.32	3449.99	1678	485	16	0	0.000811	0.6102	14300.3	4	16
1622	77	15	3486.92	1975.44	1076	564	88	19	0.000913	0.5328	13509.3	1	2
1623	77	17	1376.41	2198.49	421	142	82	4	0.000855	0.4772	12747.5	1	4
1624	77	18	2466.45	1928.55	953	248	33	3	0.000832	0.4382	12379.4	3	4
1625	77	19	4108.02	1398.81	454	113	76	6	0.000905	0.7261	12020.8	2	0
1626	77	21	1587.22	1275.06	1041	602	79	6	0.000813	0.7036	11335.8	2	4
1627	77	22	3436.64	1348.24	2131	891	52	15	0.00087	0.7422	11011.4	1	1
1628	77	24	3799.65	3624.43	1242	1077	36	12	0.000887	0.7309	10404.3	1	2
1629	77	25	7917.96	2432.07	20	130	102	7	0.000824	0.7239	10124.2	2	7
1630	77	26	2648.58	3175.94	33	13	13	11	0.000922	0.7968	9861.5	3	2
1631	77	27	4436.55	3186.92	1118	437	4	2	0.000922	0.5775	9617.7	8	3
1632	77	29	2782.29	1331.59	981	961	120	26	0.000687	0.7395	9192.4	8	4
1633	77	36	6060.81	2188.86	835	244	22	6	0.000908	0.8186	8500	1	0
1634	77	37	5288.58	3740.84	1332	542	76	8	0.00076	0.7366	8514.7	1	3
1635	77	40	4678.98	5476.16	97	103	2	0	0	0.4515	8732.1	6	5
1636	77	45	5328.55	690.41	150	5	188	14	0.001111	0.7075	9617.7	5	3
1637	77	47	2298.34	1895.92	941	1186	6	1	0.000838	0.5857	10124.2	1	4
1638	77	64	3220.44	2173.48	180	53	1	0	0.000888	0.301	16378.3	0	0
1639	77	67	3749.07	3532.9	142	53	0	0	0	0	17677.7	2	14
1640	77	83	2315.93	4335.32	911	845	3	3	0.000799	0.5879	24990	2	3
1641	77	85	1921.26	3287.29	1092	189	15	0	0.00079	0.629	25932.6	0	0
1642	77	87	1129.18	9403.8	41	218	0	0	0.00068	0	26879.4	0	0
1643	78	12	3813.12	2838.46	1101	273	1	0	0	0.1636	15000	0	4
1644	78	18	2745.92	2424.17	768	610	63	0	0.000865	0.6131	12727.9	0	3
1645	78	19	2959.64	2448.77	1754	787	146	13	0.000969	0.7244	12379.4	1	0
1646	78	20	2915.54	2242.29	1126	685	97	8	0.000936	0.7235	12041.6	1	2
1647	78	21	2259.63	2464.53	1258	527	85	13	0.000934	0.6588	11715.4	2	10
1648	78	22	2761.92	2260.85	1987	773	190	27	0.000944	0.7094	11401.8	1	6
1649	78	23	3160.26	2136.74	1550	499	225	12	0.001038	0.7165	11101.8	1	5
1650	78	24	5064.7	3988.06	2259	1909	80	22	0.000958	0.7758	10816.7	9	2
1651	78	25	2841.76	2856.32	44	168	61	8	0.000865	0.7994	10547.5	3	10
1652	78	26	4255.85	2457.28	2657	407	154	15	0.000858	0.733	10295.6	8	17
1653	78	27	3625.36	1839.36	883	152	196	24	0.000877	0.6743	10062.3	1	6
1654	78	28	3545.33	3417.85	3592	922	219	27	0.000927	0.7127	9848.9	2	7
1655	78	30	1071.91	2435.65	537	141	12	1	0.000575	0.6773	9486.8	7	8
1656	78	35	5248.36	3599.47	166	110	6	0	0.000905	0.5086	9013.9	2	49
1657	78	36	4940.55	3442.89	1409	518	32	7	0.000962	0.6571	9000	0	10
1658	78	46	1870.43	1697.61	905	281	0	0	0.001058	0	10295.6	1	1
1659	78	67	1959.11	2452.97	36	27	1	0	0.000998	0.301	17923.4	2	0
1660	78	81	3245.66	5029.92	850	590	1	3	0.000777	0.2944	24233.2	1	2
1661	78	84	1854.36	2338.32	843	290	11	0	0.000772	0.4269	25632	0	0
1662	78	86	3122.95	4633.66	291	742	0	0	0.000759	0	26570.7	2	4
1663	79	17	2386.19	2233.12	1985	960	87	8	0.000884	0.6356	13435	2	5
1664	79	18	2555.82	2381.98	96	327	28	1	0.000895	0.5866	13086.3	1	2
1665	79	20	2466.71	1174.96	1025	261	67	7	0.000884	0.7467	12419.7	2	1
1666	79	23	3200.64	1728.96	982	279	9	3	0.001051	0.5723	11510.9	0	9
1667	79	26	3488.11	2880.94	1009	495	55	3	0.000833	0.6776	10735.5	1	4
1668	79	27	4090.32	2793.7	597	189	196	3	0.000877	0.6367	10511.9	0	5
1669	79	28	5096.17	3154.49	1336	823	171	31	0.000966	0.6995	10307.8	0	1
1670	79	30	5280.61	3595.38	1002	634	2	4	0.00071	0.4606	9962.4	1	5
1671	79	34	1948.08	3777.08	79	95	7	0	0.001057	0.4355	9552.5	3	21
1672	79	36	4613.9	2209.52	1233	548	12	2	0.001046	0.7164	9500	4	6
1673	79	37	3131.55	2422.89	886	192	36	10	0.001195	0.7218	9513.1	1	1
1674	79	38	6731.88	1888.36	485	101	0	2	0.001084	0.4515	9552.5	0	0
1675	79	40	3263.75	3170.64	247	148	0	3	0.001144	0	9708.2	0	8
1676	79	44	2993.68	2957.84	720	365	7	0	0.001169	0.4645	10307.8	0	9
1677	79	45	5774.15	609.47	50	12	12	3	0.000922	0.6631	10511.9	0	0
1678	79	49	3914.87	1907.2	557	123	17	1	0.000985	0.6577	11510.9	0	0
1679	79	56	3173.83	3518.33	332	100	0	0	0.00068	0.301	13793.1	1	1
1680	79	59	5467.18	4417.46	27	20	0	0	0	0	14916.4	0	0
1681	79	69	7162.33	5422.5	397	90	0	0	0.000958	0	19039.4	2	7
1682	79	80	2153.61	5242.58	15	57	0	0	0.000737	0	23963.5	1	2
1683	79	89	2436.63	4461.46	391	346	0	0	0	0	28151.4	0	0
1684	80	13	2744.62	2495.09	561	212	30	3	0.000882	0.6966	15239.8	2	5
1685	80	15	693.52	551.56	323	275	32	4	0.000849	0.7286	14500	0	0
1686	80	16	1393.62	952.68	2066	484	119	2	0.000846	0.633	14142.1	0	1
1687	80	19	2175.79	1963.97	546	309	29	0	0.000811	0.5599	13124.4	0	1
1688	80	20	1628.93	1287.45	1488	645	55	3	0.000821	0.6553	12806.2	1	4
1689	80	21	1692.25	1963.68	1928	1308	87	3	0.000863	0.6548	12500	1	16
1690	80	22	1305.82	1410.6	82	54	88	1	0	0.6212	12206.6	0	5
1691	80	24	2881.56	1558.31	859	100	66	11	0.000927	0.6923	11661.9	0	7
1692	80	25	2815.46	3168.64	1473	808	150	14	0.00087	0.7137	11412.7	3	14
1693	80	26	4386	3154.6	1814	1786	28	6	0.000826	0.6815	11180.3	2	2
1694	80	28	8378.65	1022.05	99	17	65	20	0.000839	0.6069	10770.3	3	6
1695	80	29	5699.45	3431.46	1155	691	59	5	0.000964	0.6785	10594.8	3	16
1696	80	32	3699.59	2830.26	1429	272	63	5	0.000798	0.6888	10198	1	9
1697	80	34	7641.7	5072.35	522	206	14	2	0.00102	0.7957	10049.9	0	0
1698	80	37	3246.88	3172.86	81	78	30	2	0.000839	0.6953	10012.5	1	7
1699	80	38	13787.5	5854.8	11	5	4	3	0.000758	0.6568	10049.9	2	7
1700	80	45	2394.96	2137.59	966	181	1	0	0.000858	0.301	10965.9	1	0
1701	80	47	3462.85	2191.08	1596	773	8	0	0.000913	0.5873	11412.7	1	6
1702	80	85	4581.86	4019.23	158	680	0	0	0	0	26462.2	1	0
1703	81	14	1692.09	2738.33	235	179	3	0	0.00088	0.5346	15206.9	4	4
1704	81	17	2115.91	1132.36	269	160	7	0	0.000921	0.4273	14159.8	2	3
1705	81	21	1216.73	1690.93	341	48	76	1	0.00084	0.668	12903.5	1	3
1706	81	22	1403.2	1823.74	237	128	83	5	0.000898	0.6052	12619.4	0	0
1707	81	24	659.5	2192.75	238	109	74	11	0.000954	0.7253	12093.4	0	0
1708	81	25	2853.73	2167.22	1509	381	97	7	0.000905	0.7358	11853.3	2	3
1709	81	26	2497.47	4659.82	65	61	12	18	0.000873	0.6086	11629.7	2	6
1710	81	27	3614.18	3845.16	1489	1009	22	5	0.000938	0.6234	11423.7	2	9
1711	81	29	3676.57	4418.61	115	141	107	12	0.000963	0.7707	11068	2	5
1712	81	30	6142.23	5003.26	1995	698	71	18	0.000974	0.777	10920.2	3	1
1713	81	31	4762.87	3767.42	1931	753	107	15	0.000957	0.7077	10793.5	1	2
1714	81	32	5621.3	3968.72	904	556	240	22	0.001053	0.7105	10688.8	1	0
1715	81	33	9523.77	14072.5	10	8	97	11	0.000914	0.7641	10606.6	3	1
1716	81	39	6143.09	3530.88	1581	417	3	1	0.00062	0.6614	10606.6	1	4
1717	81	40	5472.32	3495.76	14	4	0	0	0.001036	0	10688.8	3	13
1718	81	65	7316.49	4527.28	102	19	0	0	0.001068	0	17902.5	1	2
1719	81	68	6840.3	2500.87	98	12	0	0	0.000763	0	19137.7	0	0
1720	81	76	6345.84	6200.99	218	275	2	0	0.000707	0.6021	22588.7	0	0
1721	82	15	2142.93	2258.27	623	268	6	4	0.00084	0.6546	15206.9	0	0
1722	82	18	2120.3	1433.87	573	103	18	0	0.00082	0.5164	14212.7	0	1
1723	82	19	2603.79	2094.47	1454	687	0	0	0.000715	0	13901.4	0	0
1724	82	21	2668.06	1871.33	0	0	0	0	0.000883	0.2923	13313.5	2	0
1725	82	24	2536.23	2714.89	2066	1204	55	3	0.00091	0.5551	12530	1	4
1726	82	26	3413.58	3684.67	2764	897	125	8	0.000955	0.7268	12083	0	1
1727	82	28	5427.12	943.53	0	0	152	25	0.00101	0.7738	11704.7	0	0
1728	82	29	5592.36	3773.34	2569	1105	70	6	0.00099	0.7634	11543.4	1	5
1729	82	30	7811.54	4236.16	61	43	14	8	0.000957	0.6172	11401.8	5	8
1730	82	31	6887.05	3711.48	902	803	5	29	0.00095	0.4184	11280.5	2	3
1731	82	32	5050.16	1607.78	1432	146	214	8	0.000773	0.7028	11180.3	2	3
1732	82	33	6203.09	3123.58	914	153	61	1	0.000667	0.6821	11101.8	1	0
1733	82	39	2925.41	2315.86	404	97	9	5	0.000818	0.748	11101.8	0	5
1734	82	51	1933.61	6057.95	15	8	0	0	0.001123	0	13313.5	3	6
1735	82	71	9658.67	6016.35	47	12	0	1	0	0.301	20670	0	1
1736	82	88	3279.89	5211.51	97	626	4	0	0	0.301	28231.2	2	1
1737	83	8	5264.27	3600.94	747	326	0	0	0.000738	0	18117.7	0	0
1738	83	9	2259.12	3250.66	358	89	4	1	0.000819	0.5546	17734.1	1	1
1739	83	11	2918.33	2215.13	0	0	1	2	0.000859	0.4515	16985.3	1	1
1740	83	13	2581.62	2436.66	966	607	0	9	0.000909	0.2442	16263.5	0	1
1741	83	14	708.6	3894.3	7	60	35	4	0.000863	0.6672	15913.8	0	4
1742	83	26	4104.74	2069.21	1082	302	118	15	0.000988	0.7235	12539.9	0	1
1743	83	28	3713.07	3917.24	1045	671	33	8	0.000997	0.6876	12175.8	1	5
1744	83	31	5324.41	954.83	51	5	31	1	0.000961	0.7609	11768.6	2	6
1745	83	32	6305.93	6497.94	40	9	113	15	0.000757	0.7418	11672.6	1	5
1746	83	36	4015.5	4064.44	188	169	0	0	0.000562	0	11500	1	12
1747	83	41	5453.38	4005.6	238	115	1	2	0	0.3482	11768.6	1	0
1748	83	49	3613.77	3464.91	79	29	0	0	0	0	13209.8	3	11
1749	83	75	6899.16	9717	18	1	0	0	0.000542	0	22638.5	0	0
1750	84	10	2254.59	1625.16	287	70	53	2	0.000903	0.5942	17691.8	0	0
1751	84	13	2231.95	2861.7	788	198	1	3	0.000816	0.39	16620.8	0	1
1752	84	15	1963.45	1439.99	413	178	12	6	0.000999	0.6898	15945.2	0	0
1753	84	16	2287.61	2207.06	483	192	9	0	0.000993	0.5668	15620.5	1	4
1754	84	22	1765.02	3113.75	410	375	22	4	0.001033	0.703	13892.4	0	2
1755	84	24	3175.48	3371.33	717	437	4	7	0.000941	0.5169	13416.4	0	1
1756	84	28	5092.74	5211.52	1016	561	78	3	0.000974	0.7041	12649.1	3	4
1757	84	29	689.25	6084.71	10	52	12	15	0.00085	0.6628	12500	3	2
1758	84	30	8080.76	3338.17	904	181	28	11	0.000828	0.7304	12369.3	0	0
1759	84	32	5911.82	3861.32	2359	593	136	12	0.00095	0.7365	12165.5	0	6
1760	84	39	3899.2	1640.78	451	122	1	0	0.000761	0.4771	12093.4	1	2
1761	84	40	5888.15	2386.66	1622	338	41	7	0.000854	0.7706	12165.5	2	0
1762	84	42	4321.46	3493.58	624	300	0	0	0.001119	0.2173	12369.3	2	9
1763	84	43	1417.1	4349.46	5	6	0	0	0	0	12500	0	0
1764	84	69	9215.95	5821.94	85	4	0	0	0.000638	0	20402.2	3	1
1765	84	73	5160	2347.57	4	2	0	0	0	0	22051.1	0	1
1766	85	12	2901.02	2908.66	671	343	11	0	0.000834	0.593	17327.7	0	0
1767	85	14	1879.11	2108.86	483	269	6	3	0.000873	0.647	16650.8	1	1
1768	85	15	1946.91	1070.18	403	55	40	0	0.000886	0.5582	16324.8	0	0
1769	85	18	3217.27	3142.07	826	398	0	0	0.000848	0.1957	15402.9	0	0
1770	85	21	2301.49	2650.57	772	479	21	2	0.001018	0.6319	14577.4	1	0
1771	85	22	2957.34	2735.13	797	360	20	7	0.001028	0.6129	14326.5	1	5
1772	85	24	3299.02	2889.3	1313	480	0	4	0.000829	0.4029	13865.4	1	0
1773	85	27	4594.83	2483.79	1526	186	128	6	0.000861	0.6779	13285.3	1	1
1774	85	28	4010.11	2683.06	560	325	101	16	0.000904	0.6831	13124.4	3	2
1775	85	29	4281.44	4006.07	500	671	116	15	0.000839	0.6482	12980.8	1	0
1776	85	31	7131.37	1993.39	317	82	2	2	0.00084	0.6298	12747.5	1	11
1777	85	33	2510.3	2573.03	287	141	5	9	0.000824	0.6367	12589.7	4	3
1778	85	34	7312.63	2606.74	153	17	3	3	0	0.5693	12539.9	4	0
1779	85	54	8180.34	6693.19	53	37	0	0	0.000933	0	15402.9	1	2
1780	85	63	6052.52	5427.3	42	2	0	0	0	0	18398.4	2	5
1781	86	23	5818.41	708.9	29	2	40	12	0.00092	0.782	14534.4	0	0
1782	86	24	3439.88	2418.27	985	257	13	3	0.0007	0.7811	14317.8	0	0
1783	86	25	1185.97	1535.96	230	109	40	4	0.000758	0.6785	14115.6	0	0
1784	86	26	2853.17	1813.42	1821	442	45	1	0.000848	0.5172	13928.4	0	10
1785	86	28	741.21	1639.69	0	0	111	11	0.000981	0.5987	13601.5	0	1
1786	86	35	4293.93	2893.35	1066	396	0	0	0	0	13009.6	2	5
1787	86	40	5888.52	2538.81	824	227	0	0	0.00083	0	13152.9	1	4
1788	86	41	4222.04	2690.12	1795	447	30	14	0.00069	0.7599	13238.2	1	8
1789	86	48	5996.64	3736.03	147	59	0	0	0	0	14317.8	0	0
1790	87	13	3473.58	4052.99	683	320	2	1	0.000824	0.3635	17734.1	0	0
1791	87	17	2901.45	2794.31	479	323	4	1	0.000762	0.3855	16507.6	1	2
1792	87	20	3114.91	3639.65	1217	473	4	1	0.000867	0.4938	15692.4	0	0
1793	87	23	2686.21	1716.42	142	38	192	7	0.000937	0.6142	14983.3	0	5
1794	87	24	3665.75	1697.2	477	141	47	1	0.000732	0.6976	14773.3	1	0
1795	87	26	2241.85	1301.98	1683	396	77	5	0.000855	0.6276	14396.2	0	0
1796	87	28	3013.78	3192.96	928	634	57	1	0.000856	0.4415	14080.1	5	19
1797	87	31	2907.05	3628.05	718	258	3	0	0.000826	0.3299	13729.5	0	0
1798	87	33	3417.74	2858.33	972	458	61	6	0.001032	0.725	13583.1	4	12
1799	87	43	3692.94	1457.95	661	115	44	0	0.001014	0.4871	13946.3	1	2
1800	88	22	2740.52	3255.79	400	181	26	11	0.000909	0.7065	15652.5	0	0
1801	88	24	3676.05	1525.92	497	137	7	1	0.000866	0.5388	15231.5	3	5
1802	88	27	1559.24	2013.64	540	506	3	2	0.000846	0.3179	14705.4	0	3
1803	88	29	4005.6	2572.12	671	301	76	10	0.000814	0.6393	14430.9	2	2
1804	88	34	3890.97	2128.69	633	162	240	14	0.000902	0.6466	14035.7	0	0
1805	88	42	4843.57	2841	1743	363	207	8	0.000749	0.5604	14317.8	0	1
1806	88	44	2658.08	2592.71	843	275	9	0	0.000801	0.4168	14560.2	0	3
1807	88	61	3683.21	1938.42	81	33	0	0	0.000962	0	18768.3	2	11
1808	88	76	7893.5	11728.9	216	64	0	0	0.000678	0	24413.1	1	3
1809	89	16	2322.17	2588.71	809	235	5	1	0.00091	0.5939	17613.9	0	0
1810	89	18	2518.25	2795.6	557	232	5	1	0.000782	0.4971	17066	0	0
1811	89	21	2833.57	3340.82	852	387	31	8	0.000916	0.7267	16324.8	0	0
1812	89	22	2404.51	2218.47	433	191	51	7	0.000883	0.678	16101.2	1	3
1813	89	24	2537.34	1788.44	1249	512	53	7	0.000967	0.587	15692.4	1	0
1814	89	25	1742.54	2196.67	1297	414	133	10	0.00092	0.6175	15508.1	1	11
1815	89	28	1488.66	1863.87	593	381	26	5	0.000908	0.6323	15041.6	1	3
1816	89	29	3002.44	2634.05	1100	235	142	10	0.000907	0.6673	14916.4	2	8
1817	89	30	2966.79	2819.96	1516	652	31	6	0.000824	0.6488	14807.1	3	6
1818	89	33	2850.45	1458.16	782	280	8	0	0.000752	0.647	14577.4	0	0
1819	89	34	3734.91	1679.99	808	251	53	2	0.000885	0.6257	14534.4	2	7
1820	89	35	2891.81	2518.55	795	456	115	11	0.000914	0.72	14508.6	1	1
1821	89	68	4633.14	7440.08	25	8	0	0	0	0	21592.8	0	2
1822	90	14	1726.96	1856.19	481	185	46	0	0.000751	0.6106	18601.1	0	6
1823	90	22	2164.12	2661.6	307	111	16	1	0.000829	0.5234	16552.9	2	3
1824	90	26	1510.21	1620.85	1236	317	149	1	0.000893	0.6285	15811.4	0	0
1825	90	32	3317.4	2358.81	2251	566	64	4	0.000698	0.6526	15132.7	0	3
1826	90	44	3783.27	3593.02	1076	409	4	0	0.000887	0.2173	15524.2	2	13
1827	90	56	8127.5	7281.91	64	15	0	0	0.000801	0	18027.8	2	11
1828	90	59	7244.22	7045.34	57	23	0	0	0.000782	0	18901.1	0	0
1829	90	63	6234.27	6952.13	572	142	10	0	0.00067	0.5708	20180.4	0	1
1830	90	88	4088.69	4663.89	155	39	0	0	0	0.301	30016.7	1	1
1831	90	91	4562.04	4082.82	215	125	1	0	0.000458	0	31324.9	0	5
1832	91	13	1423.59	2123.02	735	438	0	0	0.000864	0	19300.3	3	0
1833	91	14	1160.8	1449.03	104	120	3	0	0.000785	0.1351	19006.6	0	0
1834	91	17	2480.17	2301.21	713	512	1	0	0.000844	0.1323	18179.7	0	2
1835	91	19	2937.73	3979.22	585	219	19	0	0.000979	0.6023	17677.7	0	4
1836	91	21	1740.62	2926.89	446	329	47	4	0.000816	0.6696	17219.2	0	2
1837	91	22	2849.23	2054.9	643	201	13	0	0.000719	0.5397	17007.4	1	1
1838	91	26	1096.52	1238.81	576	532	48	0	0.000839	0.5494	16286.5	3	4
1839	91	27	1741.15	1990.32	976	550	29	0	0.000801	0.5811	16140	1	4
1840	91	36	5032.53	4140.2	2964	950	31	13	0.000855	0.6929	15500	1	0
1841	91	43	708.6	2344.13	44	388	17	8	0.00072	0.6943	15890.2	1	1
1842	91	67	5978.41	5441.86	40	6	0	0	0.000982	0	21920.3	0	7
1843	91	82	4484.07	3826.79	73	17	0	0	0.000664	0	27735.4	0	0
1844	92	14	548.92	2946.84	8	15	2	1	0.000806	0.2849	19416.5	0	0
1845	92	15	2326.93	2521.15	1021	382	10	2	0.00072	0.4656	19137.7	1	0
1846	92	25	2264.73	2331.35	519	365	0	0	0.000797	0	16918.9	1	3
1847	92	29	3218.55	3663.84	1358	573	7	0	0.000798	0.3759	16378.3	1	2
1848	92	33	2456.2	3007.64	842	312	1	0	0.000817	0.0862	16070.2	0	0
1849	92	34	4206.92	2620.04	376	135	0	0	0.000854	0	16031.2	0	1
1850	92	37	4990.44	3754.8	562	231	87	3	0.000791	0.7108	16007.8	0	0
1851	92	39	4032.37	4371.56	760	282	31	3	0.000829	0.6721	16070.2	0	1
1852	92	42	2456.54	4196.95	792	455	13	11	0	0.5434	16278.8	1	8
1853	92	53	4107.62	5160.55	173	50	1	1	0.000772	0.6021	18117.7	1	1
1854	92	69	5005.3	10746	76	19	1	0	0.00087	0.301	22983.7	0	0
1855	92	84	6590.38	8580.19	252	74	3	1	0	0.5546	28844.4	0	1
1856	93	12	1483.52	3428.31	685	123	15	0	0.000891	0.5878	20402.2	0	0
1857	93	13	2123.45	1815.6	1188	1292	36	3	0.000816	0.6587	20112.2	1	0
1858	93	17	3839.21	3048.02	1923	804	177	10	0.000791	0.6966	19039.4	0	3
1859	93	21	2133.88	3824.06	555	463	3	0	0.000799	0.4392	18124.6	3	14
1860	93	33	4397.88	3101.52	1379	719	9	0	0.000833	0.3299	16568	3	7
1861	93	51	2611.19	3504.88	78	48	0	0	0.000823	0	18124.6	0	0
1862	93	73	4468.87	4333.09	38	6	0	0	0.000879	0	24789.1	0	0
1863	93	76	6786.54	6721.94	51	34	0	0	0.000769	0	25927.8	1	0
1864	94	18	2842.65	1892.83	139	108	23	3	0.000876	0.6335	19235.4	0	0
1865	94	19	2715.57	3837.85	391	278	30	10	0.000978	0.7493	19006.6	0	0
1866	94	34	8205.46	3603.67	466	210	6	0	0.000751	0.3523	17029.4	1	7
1867	94	35	8771.09	2861.95	374	63	0	0	0.000838	0	17007.4	1	3
1868	94	36	5415.6	1744.74	1	6	0	0	0.000892	0	17000	0	7
1869	94	45	2479.89	2330.04	304	161	0	0	0.000592	0	17585.5	2	0
1870	94	48	4234.18	2883.41	72	30	0	0	0.000819	0	18027.8	0	0
1871	94	86	4663.13	5017.48	403	180	7	8	0.00067	0.7089	30232.4	0	0
1872	94	88	4310.33	2923.29	385	184	74	4	0.000694	0.6114	31064.4	0	0
1873	95	13	2909.17	2477.29	837	248	0	0	0.000614	0	20940.4	1	0
1874	95	16	3258.92	3459.56	1015	583	0	0	0.000928	0	20155.6	3	10
1875	95	20	2979.06	2981.76	432	274	5	4	0.000942	0.6347	19241.9	1	0
1876	95	26	3928.79	3121.93	539	226	0	0	0.000808	0	18200.3	0	0
1877	95	30	5583.46	2988.54	713	138	11	0	0.000739	0.5521	17755.3	1	1
1878	95	31	8534.71	953.87	416	46	9	1	0.000807	0.6884	17677.7	0	0
1879	95	32	7447.25	2960.14	2082	641	79	2	0.000773	0.7315	17613.9	0	9
1880	95	33	4139.66	2166.42	921	217	20	1	0.000828	0.5418	17564.2	0	3
1881	95	38	6648.23	4284.66	692	294	3	3	0.000917	0.5494	17528.5	1	6
1882	95	41	2794.18	2862.09	832	421	3	5	0.00074	0.5388	17677.7	1	3
1883	95	89	3328.49	3362.83	344	205	1	1	0.000719	0.4515	31756.9	1	1
1884	95	93	3476.24	2998.51	630	721	0	0	0	0	33444	0	4
1885	96	20	2450.4	3155.22	633	490	0	1	0.000968	0.3686	19697.7	2	0
1886	96	31	14395.9	4824.91	10	2	7	4	0.000801	0.4626	18172.8	0	0
1887	96	32	8099.85	2130.94	833	153	142	2	0.000768	0.6113	18110.8	0	0
1888	96	34	4597.65	2547.87	1219	319	16	1	0.00084	0.508	18027.8	0	0
1889	96	36	4126.09	2281.38	285	128	2	0	0.000753	0.1178	18000	1	3
1890	96	43	2829	2348.66	979	234	34	11	0.000829	0.6676	18337.1	0	3
1891	96	45	3244.66	2711.05	1080	255	14	4	0.000823	0.6385	18554	0	0
1892	96	46	26444.2	599.4	4	9	4	0	0.000855	0.4361	18681.5	0	7
1893	97	8	4914.62	3622.64	339	101	0	0	0	0	23200.2	1	2
1894	97	28	3682.7	3207.25	459	274	4	0	0.000857	0.3296	18927.5	0	1
1895	97	32	11267.1	2694.78	449	153	81	1	0.000843	0.6802	18607.8	1	0
1896	97	38	4938.35	3134.28	638	309	0	1	0.000908	0	18527	1	0
1897	97	40	4477.67	3703.06	1285	466	4	3	0.00094	0.4607	18607.8	0	1
1898	97	43	4211.73	3367.5	974	675	239	9	0.000803	0.5552	18828.2	0	0
1899	97	65	8620.35	7667.79	481	219	0	0	0	0	23505.3	0	2
1900	97	90	3627.9	5408.49	318	112	1	0	0	0	32730	2	16
1901	98	15	2548.64	2062.35	618	284	0	0	0.00073	0	21708.3	0	0
1902	98	21	2422.29	4429.99	526	272	0	0	0.000815	0	20426.7	0	0
1903	98	23	3844.71	2614.92	1035	532	93	3	0.000841	0.6279	20081.1	0	0
1904	98	24	2365.98	1652.83	514	127	13	0	0.000894	0.6289	19924.9	0	0
1905	98	35	4928.46	4070.22	903	389	0	0	0.000923	0	19006.6	2	11
1906	98	44	3067.4	1868.46	1276	376	123	18	0.000791	0.7552	19416.5	1	2
1907	99	4	5989.89	7604.52	391	113	2	0	0.000738	0.4515	25224	1	0
1908	99	14	2915.61	3673.04	469	203	1	0	0.000806	0.2442	22388.6	0	1
1909	99	17	3987.96	4234.51	890	397	19	1	0.000911	0.6364	21691	0	1
1910	99	24	2927.84	1865.77	406	159	15	4	0.000809	0.6671	20402.2	0	16
1911	99	27	4191.91	3100.72	540	297	0	0	0.000955	0	20012.5	0	0
1912	99	31	3854.78	2827.43	382	160	2	9	0.000876	0.5233	19659.6	1	1
1913	99	32	5738.29	2502.12	725	250	2	1	0.000819	0.6731	19602.3	0	1
1914	99	39	3815.61	3537.38	773	509	6	2	0.000831	0.5131	19557.6	1	4
1915	99	43	3466.27	2316.33	1322	453	43	0	0.000804	0.6273	19811.6	0	3
1916	99	52	6568.26	5136.87	118	33	0	0	0.000621	0	21077.2	0	1
1917	99	58	12256	7693.18	68	17	0	0	0.000181	0	22388.6	0	0
1918	99	86	1628.11	1108.42	983	2031	5	0	0.000829	0.3729	31705.7	1	0
1919	100	8	5139.02	3258.07	635	204	0	0	0.00083	0	24413.1	0	0
1920	100	17	5446.47	4003.69	112	82	2	0	0.000977	0.1573	22141.6	0	0
1921	100	38	2356.49	3166.31	289	139	13	1	0.000841	0.5374	20025	0	3
1922	100	42	2724.67	2294.76	395	249	31	15	0.000789	0.7107	20223.7	1	8
1923	100	47	3153.97	2896.11	570	151	0	0	0.000846	0	20742.5	0	0
1924	100	50	4606.16	4740.93	112	96	3	0	0.000743	0.2442	21189.6	0	0
1925	100	86	775.78	1252.02	1607	420	12	0	0	0.5434	32015.6	1	0
1926	101	36	4142.13	5128.63	648	392	24	1	0.000765	0.629	20500	1	10
1927	101	40	3492.15	2941.69	1592	583	0	0	0.000794	0	20597.3	0	0
1928	101	42	3985.48	3430.58	607	252	9	4	0.000839	0.6645	20718.3	0	4
1929	101	46	2588.67	2220.6	463	244	0	1	0.000884	0.1957	21100.9	1	0
1930	102	7	3401.15	1359.56	58	10	0	0	0.000725	0	25519.6	0	3
1931	102	9	2714.64	2171.07	154	87	6	0	0.000799	0.5622	24965	0	6
1932	102	11	4335.31	3407.93	413	159	0	0	0.000472	0	24438.7	0	0
1933	102	25	4897.42	4165.35	565	230	1	0	0.001	0.1957	21708.3	1	1
1934	102	32	3975.57	3508.31	796	283	7	2	0.000809	0.5984	21095	0	0
1935	102	85	1915.15	3867.17	1781	227	2	0	0.000515	0.4127	32268.4	2	0
1936	103	13	4226.18	4130.5	311	121	0	0	0	0	24382.4	0	0
1937	103	29	3805.58	2743.61	885	483	6	1	0.00085	0.5407	21783	0	2
1938	103	40	1969.71	3036.11	141	125	1	0	0.000806	0.2764	21592.8	1	0
1939	103	47	1786.48	2007.79	481	181	10	3	0.000831	0.6701	22192.3	0	1
1940	104	4	3611.41	4193.21	201	93	0	0	0.000643	0	27202.9	0	0
1941	104	32	3219.53	3755.76	462	292	9	8	0.000739	0.7242	22090.7	0	2
1942	104	37	5095.05	3558.74	924	285	0	0	0.000762	0.301	22005.7	0	2
1943	104	44	4966.12	4289.49	887	408	4	3	0.000832	0.4164	22360.7	0	0
1944	105	7	5096.11	2388.54	55	8	0	0	0.000783	0	26767.5	0	2
1945	105	13	3287.61	2263.6	158	40	1	0	0.000839	0.2442	25268.6	0	1
1946	105	16	5722.04	5805.56	1059	508	2	0	0.000948	0.2764	24622.1	1	1
1947	105	29	3082.04	2314.94	485	117	4	1	0.000774	0.4868	22770.6	0	5
1948	105	30	4804.97	1793.94	706	239	8	0	0.00085	0.5334	22699.1	0	5
1949	105	31	4778.42	4678.27	381	316	55	4	0.000873	0.6995	22638.5	4	7
1950	105	48	2493.61	2413.56	769	591	15	0	0.000796	0.5382	23286.3	0	1
1951	105	62	6689.83	7811.42	275	177	5	1	0.000621	0.5011	25985.6	0	2
1952	105	78	10013.5	2891.03	209	95	0	0	0.000618	0	30777.4	1	2
1953	106	1	5091.83	6244.39	193	104	0	0	0.0007	0	28900.7	0	0
1954	106	6	3466.92	2913.98	315	74	0	0	0.000795	0	27459.1	0	1
1955	106	9	3927.7	3331.36	820	657	62	4	0.000802	0.701	26669.3	0	2
1956	106	17	7983.28	2670.01	51	21	5	0	0.000972	0.391	24884.7	2	2
1957	106	21	4072.98	3630.15	375	234	0	0	0	0	24191.9	0	0
1958	106	27	2532.76	2499.35	451	126	19	1	0.000808	0.6069	23436.1	0	2
1959	106	30	18341.8	1576.58	106	31	15	1	0.000848	0.6867	23194.8	1	1
1960	106	31	8437.03	2926.95	1338	713	384	4	0.000806	0.5533	23135.5	2	20
1961	107	10	2486.24	3180.43	603	642	0	0	0.000887	0	26856.1	0	1
1962	107	13	3659.65	3750.63	708	231	0	0	0	0	26163	0	0
1963	107	19	3420.6	2373.56	586	285	6	0	0.000556	0.4097	24990	0	0
1964	107	28	2234.52	2690.96	657	593	42	0	0.000772	0.5682	23838	1	7
1965	107	30	6035.91	7616.3	35	8	122	19	0.000829	0.7152	23690.7	2	1
1966	107	32	5229.66	3454.64	1018	460	27	3	0.000686	0.6801	23585	1	6
1967	107	51	2342.29	2668.36	309	227	0	0	0.000828	0	24667.8	0	0
1968	107	55	3748.03	6097.91	315	98	7	1	0.000654	0.5622	25347.6	0	2
1969	108	28	2888.44	2985.28	568	562	66	6	0.000912	0.6781	24331.1	1	6
1970	108	30	4029.96	3118.56	694	367	67	10	0.000783	0.7492	24186.8	1	4
1971	108	32	4799.71	2859.59	676	227	11	1	0.000634	0.6656	24083.2	0	5
1972	108	39	4361.54	3197.9	453	168	0	0	0.00079	0	24046.8	0	1
1973	108	48	2011.28	2123.42	802	365	9	0	0.000703	0.5314	24738.6	0	0
1974	108	77	3709.95	2877.91	318	90	0	0	0	0	31563.4	1	0
1975	108	81	6548.62	7257.17	617	238	1	0	0.000531	0.2764	32897.6	1	1
1976	108	86	8155.65	4619.43	85	17	1	0	0.000386	0.2764	34655.4	1	1
1981	109	26	4609.11	3130.3	508	227	2	2	0.000958	0.4127	25005	0	1
1977	109	31	5503.81	1940.21	1679	292	173	8	0.000724	0.6449	24627.2	1	7
1982	109	36	4984.22	4091.24	294	130	0	0	0.000634	0	24500	0	0
1978	109	45	4477.04	3843.7	907	444	37	8	0.000751	0.5962	24909.8	0	1
1979	109	50	2757.31	2142.38	1061	225	0	0	0.000804	0.301	25480.4	0	4
1980	109	61	2404.79	4647.33	15	22	0	0	0.000639	0	27504.5	0	0
1983	110	11	3518.09	4331.83	259	160	2	0	0.000699	0.4127	27950.8	0	2
1984	110	26	3561.59	3080.04	405	164	15	9	0.000992	0.7094	25495.1	0	6
1985	110	29	3281.11	2068.09	591	179	1	0	0.000724	0.301	25243.8	0	1
1986	110	30	4539.5	1524.72	599	129	5	1	0.000723	0.6142	25179.4	0	1
1987	110	31	5657.26	1629.36	705	174	67	6	0.000804	0.6391	25124.7	0	24
1988	110	33	5102.12	4077.19	338	58	3	0	0.000627	0.5871	25045	0	1
1989	110	35	5112.71	2266.72	239	33	2	0	0	0.2764	25005	0	0
1990	110	65	5728.91	5824.98	110	42	0	0	0.000544	0	28900.7	0	0
1991	111	32	2851.36	4834.24	287	106	4	2	0.000739	0.5268	25578.3	0	1
1992	111	34	5748.02	1918.24	228	54	3	1	0.00072	0.5036	25519.6	0	6
1993	111	38	5321.64	5267.44	715	427	3	0	0	0.2764	25519.6	0	0
1994	111	46	2963.32	3332.34	1379	1019	30	8	0.000751	0.678	25985.6	0	6
1995	111	52	3345.52	3122.81	307	212	1	0	0	0.2442	26725.5	0	1
1996	111	59	4491.08	12020	174	80	0	0	0.000691	0	27973.2	0	0
1997	111	76	6440.9	6495.71	662	379	57	12	0.000586	0.6502	32407.6	5	6
1998	112	7	4890.5	4139.27	999	499	0	0	0	0	29770	0	0
1999	112	13	2384.09	2071.31	391	211	0	0	0	0	28429.7	0	0
[truncated: 50 more rows]
